# Supplementary material for: An enzymatic continuous-flow reactor based on a pore-size matching nano- and isoporous block copolymer membrane
Source: Nat Commun. 2024 Apr 17;15:3308. doi: 10.1038/s41467-024-47007-y (PMC11024217; doi:10.1038/s41467-024-47007-y)
Supplement: Supplementary file 4 — Source Data [file 41467_2024_47007_MOESM4_ESM.xlsx]

## Sheet: Fig. 2c
	YmPh-LCI@Pri57		YmPh-WT@Pri57
Protein concentration (µM)	Reaction rate (RFU *10^3/s)	Error bar	Reaction rate (RFU *10^3/s)	Error bar
0	23.3333	38.4419	23.3333	38.4419
0.26	228.333	30.6413	17.7778	42.2076
2.6	4137.78	362.619	158.333	77.7818
5.2	6983.33	697.679	356.667	65.9966
9	7976.67	801.388	376.667	89.5669

## Sheet: Fig. 2g
Relative thickness along the-cross section (µm)	cps
0	3.4512
0.01138	5.70441
0.02276	5.79177
0.03414	4.76293
0.04552	4.6726
0.0569	4.0904
0.06827	3.45262
0.07965	2.7292
0.09103	2.12023
0.10241	1.45608
0.11379	1.24685
0.12517	1.07485
0.13655	0.70421
0.14793	0.49977
0.15931	0.6933
0.17069	1.1769
0.18207	1.87344
0.19344	2.66825
0.20482	3.39143
0.2162	4.05504
0.22758	4.54282
0.23896	4.68054
0.25034	4.72222
0.26172	4.35943
0.2731	3.58402
0.28448	2.86433
0.29586	2.41499
0.30723	1.88674
0.31861	1.33058
0.32999	1.35075
0.34137	1.82596
0.35275	2.6393
0.36413	3.73301
0.37551	4.57073
0.38689	5.49988
0.39827	5.63111
0.40965	5.01108
0.42103	4.38661
0.4324	4.16175
0.44378	3.86007
0.45516	3.44856
0.46654	3.20645
0.47792	3.37991
0.4893	3.93242
0.50068	4.58622
0.51206	5.40036
0.52344	6.39942
0.53482	6.97337
0.5462	6.40224
0.55757	5.52631
0.56895	4.75706
0.58033	4.19119
0.59171	3.84199
0.60309	3.4876
0.61447	3.20433
0.62585	3.41185
0.63723	3.68066
0.64861	4.2466
0.65999	4.96312
0.67136	5.81837
0.68274	5.97633
0.69412	5.98556
0.7055	5.64609
0.71688	5.45852
0.72826	5.17985
0.73964	4.92667
0.75102	4.80105
0.7624	5.19945
0.77378	5.67702
0.78516	6.24792
0.79653	7.00535
0.80791	7.45848
0.81929	7.7947
0.83067	7.96213
0.84205	7.8595
0.85343	7.61147
0.86481	7.03389
0.87619	6.22965
0.88757	5.69946
0.89895	5.39381
0.91033	5.06445
0.9217	5.17171
0.93308	5.36145
0.94446	5.23693
0.95584	5.52237
0.96722	6.04507
0.9786	6.56013
0.98998	7.02301
1.00136	7.84691
1.01274	8.20021
1.02412	8.59934
1.0355	8.69678
1.04687	8.59338
1.05825	8.54509
1.06963	8.15371
1.08101	7.4384
1.09239	6.6598
1.10377	6.18808
1.11515	5.88723
1.12653	5.87588
1.13791	6.19459
1.14929	6.25925
1.16066	6.30799
1.17204	6.51652
1.18342	6.70572
1.1948	6.95731
1.20618	7.59252
1.21756	8.0119
1.22894	7.69317
1.24032	7.2132
1.2517	7.40352
1.26308	7.79687
1.27446	8.31305
1.28583	8.65491
1.29721	8.9829
1.30859	9.17553
1.31997	9.14094
1.33135	9.13935
1.34273	9.49233
1.35411	9.62591
1.36549	9.34365
1.37687	8.21706
1.38825	7.58014
1.39963	6.79624
1.411	5.94288
1.42238	5.13131
1.43376	5.03185
1.44514	4.86427
1.45652	4.83597
1.4679	4.8885
1.47928	4.9566
1.49066	4.66356
1.50204	4.77502
1.51342	4.57137
1.52479	4.66839
1.53617	4.94729
1.54755	5.06112
1.55893	5.04332
1.57031	5.20989
1.58169	5.43066
1.59307	5.65302
1.60445	6.08262
1.61583	6.66308
1.62721	6.90239
1.63859	7.35748
1.64996	7.74864
1.66134	8.54246
1.67272	8.71399
1.6841	8.46328
1.69548	8.26822
1.70686	8.03925
1.71824	7.7901
1.72962	7.32253
1.741	6.71725
1.75238	6.12107
1.76376	5.71875
1.77513	5.58294
1.78651	5.95156
1.79789	6.8618
1.80927	7.37662
1.82065	7.60614
1.83203	8.0579
1.84341	8.62435
1.85479	9.08576
1.86617	9.79016
1.87755	9.87825
1.88892	9.51672
1.9003	8.83261
1.91168	7.83504
1.92306	7.39325
1.93444	7.03744
1.94582	6.96053
1.9572	6.91843
1.96858	7.04872
1.97996	6.91192
1.99134	6.77092
2.00272	7.23564
2.01409	7.65503
2.02547	8.18449
2.03685	7.99191
2.04823	7.10162
2.05961	6.88916
2.07099	6.46185
2.08237	6.54383
2.09375	6.563
2.10513	6.57034
2.11651	6.21276
2.12789	5.53216
2.13926	5.56615
2.15064	6.01268
2.16202	7.12711
2.1734	7.78513
2.18478	8.25807
2.19616	9.39736
2.20754	9.92744
2.21892	10.527
2.2303	11.5608
2.24168	12.1081
2.25306	12.3268
2.26443	11.9583
2.27581	11.6706
2.28719	11.5234
2.29857	11.4615
2.30995	11.1923
2.32133	10.9027
2.33271	10.6364
2.34409	10.5703
2.35547	10.4925
2.36685	11.1859
2.37822	11.2672
2.3896	11.3076
2.40098	11.2065
2.41236	11.3066
2.42374	11.382
2.43512	11.2403
2.4465	11.3721
2.45788	11.5541
2.46926	11.1751
2.48064	11.1178
2.49202	11.1174
2.50339	11.6935
2.51477	11.7873
2.52615	11.8525
2.53753	11.686
2.54891	11.9394
2.56029	11.9011
2.57167	11.4001
2.58305	11.2391
2.59443	11.1669
2.60581	10.9436
2.61719	10.7657
2.62856	10.5159
2.63994	10.6256
2.65132	10.7233
2.6627	10.6486
2.67408	10.2707
2.68546	9.88002
2.69684	9.49146
2.70822	9.17686
2.7196	9.25823
2.73098	9.47844
2.74235	9.62106
2.75373	10.2926
2.76511	10.8846
2.77649	11.4583
2.78787	11.9854
2.79925	12.5379
2.81063	12.9811
2.82201	12.7727
2.83339	12.2638
2.84477	11.6409
2.85615	11.1871
2.86752	10.8653
2.8789	10.0086
2.89028	9.82775
2.90166	9.70073
2.91304	9.35329
2.92442	9.14896
2.9358	9.48103
2.94718	10.4258
2.95856	11.0016
2.96994	11.5781
2.98132	11.6102
2.99269	11.7233
3.00407	11.8191
3.01545	11.7684
3.02683	11.9128
3.03821	11.9682
3.04959	11.5622
3.06097	11.3689
3.07235	11.6217
3.08373	12.1748
3.09511	12.685
3.10649	13.2188
3.11786	13.4364
3.12924	13.6434
3.14062	13.4128
3.152	13.0988
3.16338	12.605
3.17476	12.7514
3.18614	12.3009
3.19752	11.7154
3.2089	11.2381
3.22028	10.5717
3.23165	10.3768
3.24303	10.3549
3.25441	10.1321
3.26579	10.5053
3.27717	10.6106
3.28855	10.7184
3.29993	10.1883
3.31131	10.3998
3.32269	10.2111
3.33407	10.1526
3.34545	10.463
3.35682	10.5899
3.3682	11.4607
3.37958	12.8206
3.39096	13.456
3.40234	14.2195
3.41372	14.7678
3.4251	15.8751
3.43648	16.4932
3.44786	16.047
3.45924	14.808
3.47062	13.3022
3.48199	12.089
3.49337	10.8356
3.50475	9.96402
3.51613	9.6848
3.52751	9.6885
3.53889	9.60858
3.55027	9.63072
3.56165	10.4069
3.57303	11.6601
3.58441	12.6126
3.59578	13.4589
3.60716	13.9277
3.61854	14.232
3.62992	13.7709
3.6413	13.1221
3.65268	12.1312
3.66406	11.9418
3.67544	11.619
3.68682	11.3312
3.6982	11.3896
3.70958	11.4874
3.72095	11.9405
3.73233	12.6064
3.74371	13.0612
3.75509	13.8516
3.76647	13.9408
3.77785	14.3475
3.78923	14.3142
3.80061	14.2951
3.81199	14.2689
3.82337	14.4457
3.83475	14.6551
3.84612	14.7193
3.8575	14.8292
3.86888	14.66
3.88026	14.4426
3.89164	14.173
3.90302	13.6708
3.9144	13.237
3.92578	13.0907
3.93716	12.3777
3.94854	11.8576
3.95991	11.627
3.97129	11.4826
3.98267	11.3742
3.99405	11.1764
4.00543	10.8717
4.01681	11.1235
4.02819	10.798
4.03957	10.4253
4.05095	9.82037
4.06233	9.30615
4.07371	8.69901
4.08508	8.00901
4.09646	8.05261
4.10784	8.772
4.11922	9.51683
4.1306	10.6773
4.14198	11.7097
4.15336	12.779
4.16474	12.7763
4.17612	12.7936
4.1875	13.085
4.19888	12.8955
4.21025	12.8581
4.22163	12.5409
4.23301	12.4789
4.24439	12.5653
4.25577	12.479
4.26715	13.0774
4.27853	13.3162
4.28991	13.5274
4.30129	13.5547
4.31267	13.3179
4.32405	13.4026
4.33542	13.3996
4.3468	13.2679
4.35818	13.3901
4.36956	13.3857
4.38094	12.9573
4.39232	12.6106
4.4037	12.4283
4.41508	11.9757
4.42646	11.8194
4.43784	12.3941
4.44921	13.0793
4.46059	13.4131
4.47197	13.7536
4.48335	13.9404
4.49473	14.4149
4.50611	15.5745
4.51749	16.1181
4.52887	16.6067
4.54025	16.482
4.55163	16.165
4.56301	15.9106
4.57438	16.2216
4.58576	16.821
4.59714	17.1211
4.60852	17.1357
4.6199	16.4487
4.63128	16.2991
4.64266	16.7898
4.65404	17.203
4.66542	17.4885
4.6768	17.7127
4.68818	17.928
4.69955	17.7812
4.71093	18.0739
4.72231	18.3748
4.73369	18.6531
4.74507	18.9532
4.75645	18.7265
4.76783	18.676
4.77921	18.1733
4.79059	17.4951
4.80197	16.8172
4.81334	16.772
4.82472	17.0352
4.8361	17.0203
4.84748	17.1766
4.85886	17.5189
4.87024	17.4695
4.88162	17.157
4.893	17.2667
4.90438	17.2571
4.91576	16.896
4.92714	15.9463
4.93851	15.032
4.94989	14.4929
4.96127	14.1
4.97265	13.7838
4.98403	13.7763
4.99541	13.914
5.00679	14.1115
5.01817	14.5105
5.02955	14.7687
5.04093	15.192
5.05231	15.4385
5.06368	15.1365
5.07506	14.9313
5.08644	14.6566
5.09782	14.1438
5.1092	13.6808
5.12058	13.5859
5.13196	13.7478
5.14334	14.0261
5.15472	14.5849
5.1661	14.916
5.17748	15.4052
5.18885	15.6659
5.20023	15.8863
5.21161	16.1163
5.22299	16.3569
5.23437	16.6397
5.24575	16.9122
5.25713	16.8504
5.26851	17.0246
5.27989	17.3436
5.29127	17.2579
5.30264	17.1669
5.31402	17.3158
5.3254	17.5692
5.33678	18.1747
5.34816	18.3787
5.35954	18.3423
5.37092	18.794
5.3823	19.3482
5.39368	19.0374
5.40506	18.5179
5.41644	18.5592
5.42781	18.206
5.43919	17.8896
5.45057	17.5328
5.46195	17.684
5.47333	18.1332
5.48471	18.4739
5.49609	18.1955
5.50747	18.5797
5.51885	19.0622
5.53023	18.9245
5.54161	18.8205
5.55298	18.8577
5.56436	19.1766
5.57574	19.8463
5.58712	20.1246
5.5985	20.7078
5.60988	20.5708
5.62126	20.4231
5.63264	19.8411
5.64402	19.2185
5.6554	18.8719
5.66677	18.1249
5.67815	17.1742
5.68953	15.8122
5.70091	15.0921
5.71229	14.7746
5.72367	14.5472
5.73505	14.6098
5.74643	14.0442
5.75781	13.9117
5.76919	13.9327
5.78057	13.5644
5.79194	13.8209
5.80332	14.4191
5.8147	15.2509
5.82608	15.7855
5.83746	16.0377
5.84884	16.2089
5.86022	16.7357
5.8716	17.0118
5.88298	17.7916
5.89436	18.4403
5.90574	18.741
5.91711	18.3697
5.92849	17.9663
5.93987	17.6821
5.95125	17.6964
5.96263	18.0884
5.97401	18.1312
5.98539	18.0697
5.99677	18.3993
6.00815	18.3919
6.01953	19.211
6.0309	19.8852
6.04228	20.327
6.05366	20.4938
6.06504	20.8457
6.07642	20.5641
6.0878	19.7051
6.09918	19.5073
6.11056	19.4317
6.12194	19.4609
6.13332	19.0689
6.1447	18.6126
6.15607	18.087
6.16745	17.8901
6.17883	17.7538
6.19021	17.4433
6.20159	17.4169
6.21297	17.4982
6.22435	17.5426
6.23573	18.2989
6.24711	19.2403
6.25849	20.8927
6.26987	21.9649
6.28124	22.9018
6.29262	23.8393
6.304	24.8196
6.31538	25.6245
6.32676	26.4156
6.33814	26.7448
6.34952	26.9425
6.3609	27.5596
6.37228	28.0652
6.38366	28.3727
6.39504	28.8535
6.40641	29.2018
6.41779	29.3124
6.42917	29.8341
6.44055	30.1245
6.45193	30.1542
6.46331	30.6623
6.47469	31.1612
6.48607	31.3009
6.49745	31.3052
6.50883	30.735
6.5202	30.2236
6.53158	29.3764
6.54296	28.3591
6.55434	27.9562
6.56572	27.6429
6.5771	27.3249
6.58848	26.8292
6.59986	26.7342
6.61124	26.698
6.62262	26.5636
6.634	26.2365
6.64537	25.1624
6.65675	23.5513
6.66813	22.0059
6.67951	19.9411
6.69089	18.3501
6.70227	16.7742
6.71365	15.144
6.72503	13.5536
6.73641	12.3734
6.74779	11.3747
6.75917	10.2786
6.77054	9.99993
6.78192	9.50324
6.7933	8.3411
6.80468	7.47419
6.81606	6.43854
6.82744	5.65747
6.83882	5.20756
6.8502	4.65365
6.86158	4.12094
6.87296	3.33736
6.88433	2.60512
6.89571	1.89266
6.90709	1.26287
6.91847	0.77066
6.92985	-0.1856
6.94123	-1.11664
6.95261	-2.34402
6.96399	-3.15565
6.97537	-3.4286
6.98675	-3.19294
6.99813	-3.05453
7.0095	-2.66661
7.02088	-2.32711
7.03226	-1.92723
7.04364	-1.4255
7.05502	-0.72547
7.0664	-0.25501
7.07778	0.17444
7.08916	0.19712
7.10054	0.13632
7.11192	0.09285
7.1233	-0.09087
7.13467	-1.05409
7.14605	-1.74651
7.15743	-2.61482
7.16881	-3.49426
7.18019	-3.73794
7.19157	-4.0288
7.20295	-4.40784
7.21433	-4.81998
7.22571	-5.11938
7.23709	-5.18591
7.24847	-5.21728
7.25984	-5.04759
7.27122	-5.31505
7.2826	-5.49466
7.29398	-5.85639
7.30536	-6.12461
7.31674	-5.76821
7.32812	-5.43278
7.3395	-4.90511
7.35088	-4.42495
7.36226	-4.31575
7.37363	-4.2289
7.38501	-4.37102
7.39639	-3.92365
7.40777	-3.52172
7.41915	-2.74189
7.43053	-2.16892
7.44191	-1.95997
7.45329	-1.71068
7.46467	-1.45246
7.47605	-0.75531
7.48743	-0.22951
7.4988	-0.09642
7.51018	-0.39473
7.52156	-0.95554
7.53294	-1.4651
7.54432	-1.98432
7.5557	-2.48239
7.56708	-2.75942
7.57846	-3.31517
7.58984	-3.95389
7.60122	-4.54042
7.6126	-4.5267
7.62397	-4.80907
7.63535	-4.69651
7.64673	-4.75697
7.65811	-4.50798
7.66949	-4.5698
7.68087	-4.48376
7.69225	-4.7594
7.70363	-4.99288
7.71501	-5.33452
7.72639	-5.76487
7.73776	-6.54806
7.74914	-6.26043
7.76052	-8.94861

## Sheet: Fig. 3b
Effect of flux on the catalytic performance						Catalytic performance after 215 (L/(m2 h)) test
Flux (L/(m2 h))	Error bar	Phosphate concentration (mM)	Error bar	Productivity (mmol/(m2 h))	Error bar	Flux (L/(m2 h))	Error bar	Phosphate concentration (mM)	Error bar
5.6997	0.48895	1.87564	0.01462	10.6755	0.88989	13.1369	0.17163	1.7202	0.0236
14.4449	1.57592	1.88884	0.01329	28.1524	2.41063
20.557	1.04271	1.81084	0.01631	37.4098	2.22577
31.9787	1.14245	1.77341	0.0378	56.727	0.85521
40.2156	1.20653	1.72794	0.00754	69.5729	2.23137
53.1827	2.88278	1.64203	0.00598	88.3154	5.24445
63.666	0.7975	1.60056	0.01291	102.144	1.9501
75.0881	3.64259	1.50433	0.00393	112.951	5.27918
100.386	1.33868	1.47282	0.02183	148.45	3.38099
150.681	11.5349	1.32071	0.00992	199.062	16.2401
215.442	3.0127	1.2623	0.00561	271.948	3.49657

## Sheet: Fig. 3c
Phytate concentration (µm)	Phosphate concentration (mM)	Error bar	Rp	Error bar
0.03859	0.20843	0.00141	5.40147	0.03655
0.07717	0.38483	0.00809	4.98651	0.10486
0.19294	0.93895	0.00424	4.86661	0.02196
0.38587	1.77057	0.01095	4.58845	0.02838
0.77175	3.50721	0.01332	4.54449	0.01726
1.92937	8.34202	0.18356	4.32369	0.09514
3.85875	15.6168	0.26445	4.04712	0.06853
7.7175	31.7562	0.47512	4.11482	0.06156
11.5762	48.2993	0.75888	4.17227	0.06555
15.435	62.1027	0.66543	4.0235	0.04311
23.1525	93.8093	0.36946	4.0518	0.01596
30.87	117.67	10.0274	3.8118	0.32483
38.5875	119.114	13.9338	3.08685	0.3611

## Sheet: Fig. 3d
Time (min)	InP1-InP6	0.77 mM	3.86 mM	7.72 mM	23.15 mM	30.87 mM	38.59 mM
0	1174	590	771	996	1066	-51	-86
0.00833	1174	590	771	996	1066	-51	-86
0.01667	22	33	24	20	21	-16	4
0.025	59	69	55	55	51	-4	7
0.03333	96	107	95	92	83	-6	6
0.04167	129	145	135	127	120	-5	2
0.05	165	177	175	156	160	-8	7
0.05833	201	208	209	182	201	-10	10
0.06667	233	234	240	209	235	-10	11
0.075	266	258	271	233	266	-10	12
0.08333	297	280	301	256	300	-13	17
0.09167	321	303	331	278	330	-13	20
0.1	346	326	356	300	354	-9	24
0.10833	373	353	382	323	378	-2	26
0.11667	398	382	408	343	406	4	25
0.125	421	410	435	360	437	12	24
0.13333	445	434	460	375	467	18	26
0.14167	469	451	485	391	496	18	27
0.15	491	466	508	410	515	16	29
0.15833	515	485	533	428	536	13	31
0.16667	537	505	560	449	557	13	31
0.175	559	523	588	473	579	18	30
0.18333	584	538	616	500	600	22	32
0.19167	607	557	643	529	619	24	40
0.2	627	579	667	557	639	28	49
0.20833	645	595	687	580	661	31	55
0.21667	668	611	707	604	680	37	57
0.225	688	631	733	629	699	41	57
0.23333	707	652	760	655	722	46	58
0.24167	728	671	781	679	745	53	56
0.25	748	692	800	700	770	54	53
0.25833	769	709	820	716	793	56	56
0.26667	796	727	838	731	813	58	56
0.275	820	744	857	748	832	58	59
0.28333	844	764	876	768	856	59	60
0.29167	860	783	891	787	885	62	59
0.3	876	803	907	811	911	66	63
0.30833	895	824	925	839	932	71	66
0.31667	916	844	938	866	953	75	68
0.325	933	862	947	891	973	75	70
0.33333	951	874	957	917	993	75	73
0.34167	971	887	973	942	1011	85	78
0.35	988	905	996	964	1028	92	79
0.35833	1003	921	1018	984	1044	91	82
0.36667	1024	940	1041	999	1061	89	88
0.375	1044	961	1063	1018	1074	90	92
0.38333	1061	982	1083	1038	1087	95	94
0.39167	1080	1001	1099	1051	1102	101	96
0.4	1100	1022	1114	1062	1124	107	99
0.40833	1121	1042	1129	1073	1145	111	100
0.41667	1141	1064	1145	1087	1164	113	103
0.425	1163	1083	1162	1101	1177	118	106
0.43333	1183	1100	1178	1113	1192	123	106
0.44167	1199	1116	1196	1131	1210	128	106
0.45	1216	1131	1214	1152	1224	131	111
0.45833	1234	1146	1236	1169	1239	135	115
0.46667	1251	1164	1257	1189	1258	141	115
0.475	1267	1187	1276	1212	1278	147	117
0.48333	1281	1206	1295	1236	1301	150	121
0.49167	1297	1223	1312	1261	1325	151	124
0.5	1318	1234	1329	1283	1346	154	129
0.50833	1339	1244	1346	1300	1365	157	138
0.51667	1354	1256	1364	1318	1380	160	150
0.525	1367	1271	1383	1337	1398	157	155
0.53333	1377	1286	1404	1357	1418	152	158
0.54167	1391	1299	1428	1371	1438	149	164
0.55	1411	1311	1446	1388	1456	148	168
0.55833	1432	1326	1464	1405	1472	152	168
0.56667	1451	1341	1481	1425	1488	156	170
0.575	1473	1354	1504	1448	1506	160	172
0.58333	1492	1368	1528	1468	1525	164	172
0.59167	1509	1378	1552	1487	1541	169	167
0.6	1528	1390	1571	1506	1555	177	166
0.60833	1548	1405	1589	1524	1568	180	164
0.61667	1564	1419	1605	1541	1584	180	162
0.625	1582	1433	1623	1556	1604	178	169
0.63333	1596	1450	1640	1568	1622	178	178
0.64167	1609	1474	1656	1581	1637	178	190
0.65	1627	1496	1675	1593	1648	183	201
0.65833	1648	1513	1695	1608	1657	192	209
0.66667	1666	1527	1711	1628	1667	199	216
0.675	1681	1545	1724	1648	1685	204	218
0.68333	1695	1562	1736	1673	1705	208	218
0.69167	1708	1579	1748	1697	1722	211	219
0.7	1724	1597	1758	1721	1734	218	220
0.70833	1739	1614	1766	1740	1747	228	217
0.71667	1749	1629	1776	1754	1761	236	216
0.725	1758	1642	1791	1765	1773	242	218
0.73333	1767	1652	1799	1780	1787	245	219
0.74167	1778	1664	1808	1798	1799	247	219
0.75	1788	1678	1823	1816	1809	249	220
0.75833	1803	1689	1838	1833	1819	250	227
0.76667	1821	1697	1850	1849	1834	253	232
0.775	1833	1706	1857	1864	1852	259	236
0.78333	1847	1711	1868	1878	1868	261	238
0.79167	1859	1719	1884	1890	1881	264	242
0.8	1869	1730	1901	1898	1899	270	247
0.80833	1879	1736	1914	1910	1915	274	252
0.81667	1892	1745	1924	1922	1928	275	258
0.825	1907	1756	1934	1930	1940	278	260
0.83333	1923	1766	1944	1939	1949	286	264
0.84167	1934	1775	1953	1952	1959	293	274
0.85	1944	1779	1961	1970	1972	299	278
0.85833	1955	1784	1973	1986	1987	303	279
0.86667	1969	1792	1987	2000	2002	304	283
0.875	1978	1800	2003	2017	2016	304	282
0.88333	1987	1808	2015	2032	2029	301	280
0.89167	2000	1819	2025	2042	2039	301	283
0.9	2012	1834	2037	2055	2052	301	286
0.90833	2027	1842	2050	2070	2062	299	286
0.91667	2042	1847	2061	2082	2071	296	292
0.925	2051	1854	2067	2097	2078	289	301
0.93333	2064	1862	2073	2119	2090	284	308
0.94167	2078	1875	2077	2137	2102	287	313
0.95	2089	1887	2087	2148	2112	298	316
0.95833	2099	1897	2098	2153	2124	308	319
0.96667	2110	1905	2111	2156	2133	314	325
0.975	2118	1914	2124	2164	2141	323	331
0.98333	2127	1920	2136	2175	2151	328	338
0.99167	2133	1925	2145	2191	2163	334	345
1	2138	1928	2157	2205	2173	339	352
1.00833	2144	1933	2168	2214	2183	347	357
1.01667	2153	1941	2179	2224	2194	360	365
1.025	2165	1947	2187	2236	2206	369	369
1.03333	2178	1952	2195	2253	2220	376	372
1.04167	2190	1959	2203	2269	2224	386	376
1.05	2204	1968	2211	2280	2223	394	378
1.05833	2215	1975	2223	2292	2224	400	381
1.06667	2223	1982	2235	2302	2231	404	385
1.075	2233	1992	2247	2310	2241	408	391
1.08333	2240	2001	2258	2318	2255	416	397
1.09167	2249	2005	2269	2322	2264	424	407
1.1	2258	2006	2276	2330	2270	426	420
1.10833	2271	2010	2283	2339	2276	427	424
1.11667	2286	2017	2295	2347	2283	429	425
1.125	2302	2028	2309	2356	2289	437	430
1.13333	2315	2039	2320	2369	2295	446	434
1.14167	2328	2046	2333	2382	2302	451	437
1.15	2340	2050	2346	2392	2313	455	442
1.15833	2351	2055	2355	2406	2327	461	446
1.16667	2363	2061	2361	2416	2336	469	448
1.175	2371	2073	2366	2425	2346	472	450
1.18333	2376	2086	2370	2431	2357	471	454
1.19167	2384	2095	2377	2440	2372	471	461
1.2	2393	2101	2385	2449	2389	471	465
1.20833	2403	2104	2396	2457	2404	472	470
1.21667	2416	2107	2406	2467	2414	471	475
1.225	2430	2115	2421	2477	2418	472	480
1.23333	2440	2120	2438	2488	2421	476	482
1.24167	2448	2125	2450	2499	2426	481	487
1.25	2462	2130	2458	2506	2432	487	491
1.25833	2478	2138	2470	2508	2437	492	493
1.26667	2489	2143	2481	2510	2441	500	501
1.275	2497	2153	2493	2518	2446	507	512
1.28333	2503	2162	2503	2529	2454	509	522
1.29167	2512	2167	2511	2535	2461	512	530
1.3	2519	2168	2520	2540	2465	515	536
1.30833	2529	2172	2532	2545	2469	518	539
1.31667	2541	2179	2542	2549	2473	523	541
1.325	2547	2186	2554	2551	2480	524	546
1.33333	2551	2193	2565	2556	2486	525	550
1.34167	2558	2203	2578	2568	2495	527	550
1.35	2566	2214	2591	2582	2505	531	551
1.35833	2576	2224	2608	2594	2516	539	555
1.36667	2589	2234	2623	2604	2527	546	561
1.375	2600	2242	2637	2619	2536	549	572
1.38333	2611	2249	2649	2635	2542	551	588
1.39167	2619	2255	2660	2650	2548	551	597
1.4	2625	2258	2673	2662	2555	550	598
1.40833	2634	2263	2686	2671	2563	552	596
1.41667	2648	2270	2701	2681	2569	557	596
1.425	2657	2276	2717	2692	2576	564	598
1.43333	2665	2283	2730	2699	2580	573	599
1.44167	2676	2293	2742	2703	2583	580	599
1.45	2686	2305	2756	2711	2589	587	599
1.45833	2695	2317	2766	2722	2594	590	604
1.46667	2704	2327	2773	2732	2602	593	614
1.475	2714	2339	2780	2743	2615	596	621
1.48333	2720	2352	2788	2753	2626	598	627
1.49167	2728	2364	2799	2760	2635	602	631
1.5	2739	2377	2810	2761	2643	607	634
1.50833	2750	2390	2820	2765	2654	611	637
1.51667	2760	2401	2827	2774	2662	619	639
1.525	2768	2413	2836	2781	2667	630	639
1.53333	2776	2424	2851	2792	2674	639	641
1.54167	2783	2437	2863	2804	2682	644	642
1.55	2795	2448	2880	2812	2687	646	642
1.55833	2805	2458	2889	2822	2694	650	644
1.56667	2809	2469	2895	2838	2700	654	647
1.575	2813	2480	2899	2855	2702	660	651
1.58333	2822	2489	2902	2870	2702	667	657
1.59167	2831	2493	2907	2880	2702	672	662
1.6	2839	2502	2913	2889	2703	675	668
1.60833	2849	2514	2922	2903	2707	680	673
1.61667	2859	2531	2929	2912	2715	684	678
1.625	2864	2549	2938	2923	2722	684	679
1.63333	2871	2564	2948	2936	2729	687	676
1.64167	2881	2576	2960	2944	2741	688	677
1.65	2892	2587	2968	2953	2751	693	683
1.65833	2902	2598	2972	2966	2760	703	691
1.66667	2913	2605	2976	2975	2767	715	696
1.675	2922	2607	2986	2981	2774	720	700
1.68333	2929	2611	2997	2988	2780	721	698
1.69167	2938	2618	3002	2997	2785	722	698
1.7	2947	2623	3005	3008	2790	720	703
1.70833	2957	2629	3012	3017	2796	718	709
1.71667	2960	2636	3016	3024	2807	716	715
1.725	2962	2648	3023	3031	2813	715	726
1.73333	2968	2660	3031	3038	2817	713	735
1.74167	2976	2672	3039	3041	2821	717	743
1.75	2985	2681	3048	3048	2827	721	749
1.75833	2992	2691	3054	3060	2834	726	756
1.76667	2996	2700	3057	3073	2841	725	761
1.775	2999	2705	3062	3084	2848	730	757
1.78333	3005	2709	3070	3092	2859	741	754
1.79167	3013	2717	3076	3097	2869	753	757
1.8	3021	2727	3081	3100	2874	764	758
1.80833	3028	2734	3088	3100	2879	776	764
1.81667	3038	2742	3090	3102	2882	784	765
1.825	3049	2754	3092	3108	2885	787	764
1.83333	3057	2769	3102	3115	2891	783	767
1.84167	3061	2781	3107	3123	2896	779	772
1.85	3061	2793	3117	3131	2899	776	781
1.85833	3063	2808	3123	3139	2899	773	788
1.86667	3067	2821	3129	3146	2904	776	789
1.875	3072	2833	3139	3150	2912	786	793
1.88333	3079	2845	3148	3151	2921	795	793
1.89167	3088	2860	3151	3154	2928	804	792
1.9	3098	2870	3155	3161	2935	816	797
1.90833	3106	2875	3160	3170	2944	823	810
1.91667	3119	2880	3166	3182	2951	830	817
1.925	3126	2886	3172	3193	2958	836	820
1.93333	3130	2895	3179	3200	2964	841	823
1.94167	3133	2904	3187	3204	2973	844	829
1.95	3139	2912	3197	3213	2979	846	832
1.95833	3151	2918	3207	3223	2984	849	837
1.96667	3160	2923	3218	3228	2990	853	839
1.975	3170	2933	3226	3235	2998	858	840
1.98333	3180	2944	3227	3244	3004	861	848
1.99167	3189	2955	3227	3251	3008	865	856
2	3194	2964	3230	3256	3014	870	864
2.00833	3198	2977	3234	3264	3019	875	872
2.01667	3201	2993	3239	3277	3023	883	877
2.025	3206	3004	3243	3288	3033	893	880
2.03333	3209	3014	3250	3293	3043	897	883
2.04167	3212	3025	3260	3295	3054	902	885
2.05	3218	3036	3270	3297	3064	903	886
2.05833	3230	3048	3276	3304	3069	902	894
2.06667	3246	3060	3282	3314	3074	897	901
2.075	3262	3071	3292	3322	3080	895	907
2.08333	3271	3083	3304	3331	3089	895	910
2.09167	3279	3092	3312	3340	3102	897	911
2.1	3284	3101	3316	3349	3113	899	912
2.10833	3288	3112	3323	3362	3121	902	914
2.11667	3295	3124	3334	3376	3130	909	919
2.125	3299	3133	3344	3389	3143	914	926
2.13333	3306	3138	3352	3403	3157	920	933
2.14167	3313	3143	3357	3413	3166	927	938
2.15	3324	3152	3365	3421	3173	935	940
2.15833	3335	3163	3373	3430	3180	941	941
2.16667	3347	3168	3384	3443	3185	946	943
2.175	3358	3171	3396	3453	3184	947	944
2.18333	3364	3171	3407	3456	3187	950	949
2.19167	3373	3175	3415	3460	3196	950	959
2.2	3381	3182	3423	3468	3204	953	969
2.20833	3388	3189	3435	3471	3212	955	974
2.21667	3392	3191	3448	3473	3219	956	977
2.225	3393	3195	3457	3479	3227	962	982
2.23333	3395	3203	3469	3489	3239	970	985
2.24167	3403	3211	3484	3496	3247	980	990
2.25	3414	3219	3497	3507	3254	989	994
2.25833	3423	3226	3508	3518	3267	994	995
2.26667	3429	3234	3519	3526	3279	996	993
2.275	3433	3245	3530	3532	3290	1001	991
2.28333	3437	3256	3541	3536	3303	1003	994
2.29167	3445	3267	3549	3541	3317	1003	1001
2.3	3458	3275	3556	3547	3327	1003	1010
2.30833	3472	3281	3565	3556	3338	1001	1017
2.31667	3483	3287	3575	3568	3349	999	1022
2.325	3494	3291	3592	3585	3360	1000	1023
2.33333	3503	3294	3608	3600	3368	1001	1023
2.34167	3512	3298	3620	3607	3373	1004	1029
2.35	3521	3302	3632	3612	3377	1008	1038
2.35833	3527	3306	3642	3623	3382	1012	1042
2.36667	3534	3313	3650	3635	3391	1016	1045
2.375	3540	3322	3658	3643	3403	1025	1052
2.38333	3550	3328	3667	3648	3416	1033	1060
2.39167	3558	3337	3678	3654	3425	1043	1069
2.4	3564	3352	3687	3663	3431	1050	1074
2.40833	3571	3368	3697	3672	3439	1058	1078
2.41667	3576	3378	3709	3681	3444	1068	1084
2.425	3583	3384	3722	3691	3452	1074	1087
2.43333	3593	3392	3734	3700	3463	1078	1091
2.44167	3599	3399	3746	3709	3472	1082	1092
2.45	3603	3407	3756	3721	3485	1086	1090
2.45833	3604	3419	3764	3730	3502	1094	1087
2.46667	3609	3435	3768	3734	3516	1103	1090
2.475	3612	3448	3775	3739	3526	1108	1090
2.48333	3623	3463	3785	3746	3529	1109	1087
2.49167	3638	3475	3793	3753	3530	1106	1086
2.5	3653	3489	3799	3761	3530	1101	1089
2.50833	3661	3502	3807	3770	3534	1095	1092
2.51667	3667	3514	3815	3778	3542	1096	1095
2.525	3671	3526	3822	3788	3550	1095	1105
2.53333	3676	3541	3827	3798	3562	1095	1115
2.54167	3680	3556	3829	3804	3570	1096	1119
2.55	3687	3566	3832	3807	3574	1098	1117
2.55833	3692	3576	3837	3813	3575	1097	1113
2.56667	3695	3583	3841	3816	3580	1099	1117
2.575	3701	3587	3846	3818	3589	1098	1122
2.58333	3710	3587	3852	3822	3595	1100	1127
2.59167	3722	3585	3855	3827	3605	1105	1133
2.6	3730	3584	3854	3833	3617	1116	1138
2.60833	3735	3590	3855	3843	3626	1126	1142
2.61667	3742	3602	3860	3855	3635	1131	1147
2.625	3752	3617	3865	3872	3642	1132	1150
2.63333	3766	3630	3869	3887	3645	1134	1152
2.64167	3778	3640	3873	3900	3649	1138	1153
2.65	3787	3650	3879	3912	3653	1142	1152
2.65833	3791	3658	3886	3923	3659	1148	1154
2.66667	3800	3664	3888	3931	3670	1159	1159
2.675	3810	3669	3893	3937	3682	1168	1164
2.68333	3821	3678	3902	3948	3688	1175	1168
2.69167	3831	3692	3911	3958	3695	1175	1172
2.7	3838	3708	3918	3963	3704	1178	1176
2.70833	3843	3718	3924	3966	3711	1185	1176
2.71667	3846	3726	3927	3969	3720	1188	1172
2.725	3847	3737	3935	3974	3731	1184	1174
2.73333	3848	3751	3939	3979	3742	1177	1181
2.74167	3851	3762	3944	3991	3752	1175	1191
2.75	3854	3774	3950	4006	3759	1176	1198
2.75833	3860	3784	3953	4019	3768	1175	1207
2.76667	3867	3797	3954	4027	3782	1176	1212
2.775	3874	3812	3955	4034	3792	1179	1212
2.78333	3879	3826	3957	4040	3797	1186	1212
2.79167	3885	3837	3958	4049	3803	1192	1217
2.8	3895	3846	3955	4053	3807	1196	1221
2.80833	3905	3855	3958	4052	3813	1197	1226
2.81667	3915	3866	3967	4054	3821	1198	1227
2.825	3925	3879	3977	4061	3834	1201	1232
2.83333	3934	3890	3982	4067	3848	1205	1235
2.84167	3945	3897	3985	4069	3856	1206	1237
2.85	3954	3904	3989	4071	3865	1204	1237
2.85833	3959	3909	3995	4079	3873	1208	1238
2.86667	3966	3911	4001	4088	3881	1213	1240
2.875	3970	3917	4004	4100	3892	1214	1243
2.88333	3974	3925	4008	4114	3902	1214	1246
2.89167	3975	3932	4017	4130	3908	1215	1248
2.9	3977	3940	4029	4141	3910	1218	1253
2.90833	3978	3950	4033	4150	3912	1222	1259
2.91667	3980	3961	4032	4160	3915	1228	1263
2.925	3988	3970	4033	4170	3920	1232	1265
2.93333	3999	3976	4034	4180	3929	1235	1271
2.94167	4011	3983	4035	4183	3942	1236	1283
2.95	4020	3988	4038	4187	3954	1240	1296
2.95833	4026	3988	4043	4195	3964	1246	1304
2.96667	4033	3992	4051	4203	3978	1257	1307
2.975	4041	4001	4055	4210	3997	1270	1310
2.98333	4051	4010	4058	4219	4010	1280	1313
2.99167	4055	4017	4064	4227	4016	1285	1316
3	4057	4021	4077	4240	4020	1285	1314
3.00833	4060	4028	4093	4254	4025	1290	1315
3.01667	4065	4033	4106	4265	4032	1299	1320
3.025	4069	4040	4118	4272	4039	1305	1325
3.03333	4077	4050	4128	4280	4046	1304	1327
3.04167	4085	4059	4133	4292	4056	1301	1327
3.05	4093	4066	4136	4302	4067	1302	1326
3.05833	4103	4071	4139	4309	4071	1305	1329
3.06667	4116	4076	4146	4320	4079	1309	1335
3.075	4123	4081	4152	4330	4091	1315	1337
3.08333	4131	4078	4156	4335	4100	1320	1341
3.09167	4144	4075	4161	4342	4112	1324	1348
3.1	4158	4080	4167	4352	4118	1332	1352
3.10833	4168	4087	4172	4361	4128	1334	1356
3.11667	4175	4095	4178	4371	4141	1335	1364
3.125	4176	4104	4188	4375	4156	1334	1368
3.13333	4180	4112	4197	4383	4170	1333	1369
3.14167	4187	4121	4202	4390	4175	1335	1370
3.15	4197	4132	4212	4398	4179	1336	1372
3.15833	4206	4148	4224	4407	4187	1334	1375
3.16667	4212	4163	4239	4419	4195	1333	1379
3.175	4213	4177	4251	4431	4197	1337	1379
3.18333	4216	4192	4260	4445	4199	1344	1379
3.19167	4223	4210	4264	4456	4201	1348	1380
3.2	4232	4225	4270	4467	4206	1350	1385
3.20833	4241	4234	4280	4478	4215	1352	1389
3.21667	4253	4242	4292	4487	4225	1357	1397
3.225	4267	4248	4304	4497	4236	1368	1398
3.23333	4278	4256	4320	4506	4245	1379	1400
3.24167	4289	4265	4335	4512	4252	1388	1401
3.25	4300	4278	4348	4515	4259	1393	1406
3.25833	4311	4293	4360	4519	4268	1395	1410
3.26667	4321	4306	4371	4523	4283	1398	1412
3.275	4332	4319	4377	4531	4296	1403	1418
3.28333	4340	4336	4382	4545	4305	1408	1426
3.29167	4351	4354	4386	4559	4312	1409	1429
3.3	4363	4367	4393	4577	4319	1412	1426
3.30833	4372	4380	4403	4591	4325	1416	1421
3.31667	4378	4390	4412	4603	4328	1417	1419
3.325	4382	4403	4421	4613	4336	1415	1422
3.33333	4388	4411	4431	4619	4351	1413	1429
3.34167	4400	4417	4441	4626	4362	1411	1436
3.35	4416	4425	4453	4637	4375	1411	1444
3.35833	4429	4437	4460	4643	4388	1413	1450
3.36667	4443	4449	4461	4646	4401	1416	1455
3.375	4450	4458	4462	4654	4416	1420	1461
3.38333	4455	4470	4463	4663	4430	1425	1464
3.39167	4463	4484	4468	4672	4440	1428	1464
3.4	4471	4495	4478	4681	4449	1433	1468
3.40833	4478	4501	4487	4687	4458	1436	1473
3.41667	4483	4503	4494	4692	4459	1435	1475
3.425	4488	4496	4492	4692	4451	1434	1480
3.43333	4488	4480	4480	4677	4434	1438	1486
3.44167	4481	4458	4458	4641	4395	1447	1492
3.45	4466	4416	4413	4577	4321	1452	1496
3.45833	4440	4336	4331	4482	4208	1457	1504
3.46667	4394	4213	4201	4345	4047	1466	1507
3.475	4311	4043	4009	4150	3831	1476	1510
3.48333	4192	3812	3753	3883	3545	1480	1512
3.49167	4028	3518	3429	3537	3180	1483	1510
3.5	3809	3140	3032	3107	2725	1491	1510
3.50833	3519	2675	2545	2580	2182	1494	1512
3.51667	3155	2114	1960	1955	1537	1495	1515
3.525	2715	1449	1270	1228	794	1499	1516
3.53333	2192	680	479	399	-49	1505	1519
3.54167	1581	-192	-412	-528	-986	1509	1523
3.55	879	-1163	-1406	-1554	-2016	1515	1525
3.55833	81	-2229	-2494	-2673	-3135	1521	1531
3.56667	-808	-3384	-3672	-3877	-4332	1529	1536
3.575	-1781	-4623	-4927	-5152	-5596	1534	1540
3.58333	-2829	-5927	-6242	-6489	-6915	1536	1546
3.59167	-3942	-7286	-7610	-7869	-8273	1541	1550
3.6	-5121	-8685	-9019	-9282	-9660	1542	1556
3.60833	-6353	-10115	-10456	-10716	-11057	1546	1564
3.61667	-7624	-11562	-11904	-12152	-12456	1552	1570
3.625	-8927	-13002	-13341	-13568	-13847	1558	1575
3.63333	-10249	-14413	-14746	-14947	-15209	1563	1579
3.64167	-11577	-15773	-16099	-16266	-16526	1561	1581
3.65	-12902	-17066	-17373	-17501	-17779	1559	1584
3.65833	-14206	-18263	-18544	-18625	-18950	1562	1589
3.66667	-15475	-19331	-19586	-19612	-20017	1572	1590
3.675	-16695	-20242	-20467	-20421	-20965	1585	1586
3.68333	-17862	-20959	-21156	-21013	-21774	1593	1587
3.69167	-18971	-21439	-21622	-21355	-22433	1598	1589
3.7	-20002	-21633	-21819	-21401	-22931	1597	1598
3.70833	-20941	-21498	-21689	-21096	-23246	1597	1606
3.71667	-21775	-20968	-21181	-20381	-23360	1594	1612
3.725	-22495	-19981	-20249	-19190	-23260	1589	1614
3.73333	-23095	-18464	-18835	-17459	-22936	1581	1606
3.74167	-23572	-16335	-16870	-15126	-22379	1566	1588
3.75	-23924	-13510	-14297	-12122	-21582	1543	1556
3.75833	-24155	-9911	-11055	-8372	-20539	1508	1508
3.76667	-24267	-5452	-7087	-3810	-19254	1458	1439
3.775	-24271	-49	-2341	1621	-17738	1384	1348
3.78333	-24172	6378	3229	7963	-15998	1278	1228
3.79167	-23978	13896	9658	15247	-14046	1139	1076
3.8	-23710	22552	16968	23500	-11894	961	883
3.80833	-23382	32376	25161	32722	-9567	738	647
3.81667	-23004	43384	34218	42898	-7087	463	362
3.825	-22588	55576	44108	53991	-4477	125	26
3.83333	-22148	68926	54783	65950	-1759	-276	-363
3.84167	-21698	83381	66195	78713	1022	-740	-807
3.85	-21240	98877	78270	92188	3829	-1273	-1308
3.85833	-20779	115330	90912	106273	6612	-1868	-1871
3.86667	-20324	132631	104020	120851	9319	-2525	-2495
3.875	-19883	150658	117478	135794	11895	-3252	-3180
3.88333	-19463	169283	131166	150969	14287	-4055	-3918
3.89167	-19070	188364	144955	166243	16435	-4922	-4710
3.9	-18709	207753	158718	181474	18290	-5841	-5560
3.90833	-18401	227301	172323	196518	19801	-6820	-6460
3.91667	-18163	246847	185643	211238	20928	-7848	-7398
3.925	-18022	266220	198553	225489	21633	-8926	-8377
3.93333	-18014	285227	210920	239138	21893	-10053	-9396
3.94167	-18187	303650	222614	252059	21690	-11225	-10452
3.95	-18599	321274	233520	264128	21011	-12431	-11534
3.95833	-19303	337884	243523	275221	19850	-13663	-12637
3.96667	-20365	353296	252510	285217	18216	-14913	-13757
3.975	-21856	367352	260366	293992	16113	-16180	-14889
3.98333	-23855	379923	266964	301425	13559	-17455	-16027
3.99167	-26446	390922	272170	307378	10570	-18733	-17168
4	-29720	400287	275859	311712	7163	-20006	-18309
4.00833	-33767	407997	277881	314285	3357	-21261	-19438
4.01667	-38679	414065	278077	314940	-826	-22497	-20553
4.025	-44543	418516	276292	313502	-5362	-23704	-21653
4.03333	-51454	421384	272366	309814	-10233	-24876	-22727
4.04167	-59504	422704	266144	303715	-15419	-26005	-23765
4.05	-68781	422500	257476	295045	-20888	-27078	-24769
4.05833	-79372	420776	246224	283664	-26611	-28091	-25733
4.06667	-91380	417517	232262	269441	-32571	-29039	-26651
4.075	-104901	412677	215494	252279	-38746	-29900	-27510
4.08333	-120024	406175	195849	232104	-45109	-30667	-28305
4.09167	-136850	397902	173290	208884	-51632	-31332	-29032
4.1	-155466	387731	147813	182625	-58283	-31879	-29691
4.10833	-175956	375503	119457	153353	-65019	-32288	-30277
4.11667	-198386	361057	88281	121135	-71795	-32551	-30786
4.125	-222816	344210	54374	86080	-78561	-32655	-31212
4.13333	-249290	324759	17866	48329	-85254	-32582	-31549
4.14167	-277822	302508	-21087	8048	-91817	-32311	-31793
4.15	-308397	277243	-62294	-34538	-98184	-31811	-31937
4.15833	-340954	248740	-105525	-79179	-104277	-31053	-31980
4.16667	-375382	216773	-150517	-125595	-110018	-30003	-31912
4.175	-411522	181104	-196962	-173447	-115338	-28618	-31729
4.18333	-449151	141493	-244516	-222358	-120155	-26850	-31432
4.19167	-487988	97713	-292791	-271904	-124399	-24636	-31023
4.2	-527671	49552	-341350	-321618	-128001	-21902	-30498
4.20833	-567771	-3189	-389709	-370985	-130906	-18560	-29854
4.21667	-607778	-60676	-437329	-419428	-133067	-14512	-29092
4.225	-647113	-123016	-483626	-466331	-134446	-9650	-28209
4.23333	-685138	-190256	-527975	-511044	-135027	-3850	-27211
4.24167	-721144	-262366	-569714	-552890	-134812	3017	-26101
4.25	-754391	-339227	-608160	-591168	-133807	11090	-24880
4.25833	-784142	-420615	-642636	-625207	-132036	20485	-23550
4.26667	-809677	-506196	-672489	-654365	-129550	31302	-22117
4.275	-830321	-595518	-697131	-678067	-126399	43624	-20583
4.28333	-845494	-688022	-716058	-695841	-122643	57498	-18943
4.29167	-854733	-783058	-728875	-707341	-118355	72932	-17200
4.3	-857733	-879902	-735327	-712369	-113614	89895	-15370
4.30833	-854359	-977778	-735321	-710885	-108500	108320	-13489
4.31667	-844656	-1075862	-728933	-703034	-103095	128101	-11602
4.325	-828844	-1173292	-716405	-689122	-97479	149091	-9760
4.33333	-807328	-1269178	-698145	-669608	-91729	171108	-8011
4.34167	-780665	-1362588	-674703	-645084	-85916	193928	-6405
4.35	-749538	-1452531	-646742	-616246	-80102	217300	-4986
4.35833	-714714	-1537945	-615003	-583862	-74343	240944	-3792
4.36667	-677014	-1617675	-580273	-548734	-68683	264563	-2851
4.375	-637266	-1690460	-543350	-511662	-63165	287837	-2165
4.38333	-596282	-1754932	-505020	-473419	-57822	310448	-1736
4.39167	-554822	-1809643	-466017	-434714	-52677	332077	-1548
4.4	-513576	-1853108	-427006	-396182	-47742	352408	-1581
4.40833	-473142	-1883879	-388562	-358372	-43025	371144	-1804
4.41667	-434010	-1900637	-351164	-321736	-38524	388014	-2180
4.425	-396565	-1902278	-315194	-286617	-34238	402774	-2674
4.43333	-361094	-1888004	-280934	-253277	-30159	415212	-3262
4.44167	-327791	-1857417	-248582	-221881	-26266	425142	-3921
4.45	-296774	-1810655	-218242	-192521	-22541	432420	-4629
4.45833	-268081	-1748465	-189956	-165221	-18956	436943	-5372
4.46667	-241693	-1672241	-163710	-139960	-15493	438664	-6144
4.475	-217532	-1583956	-139446	-116672	-12131	437553	-6950
4.48333	-195502	-1485994	-117073	-95258	-8843	433624	-7802
4.49167	-175478	-1380967	-96461	-75599	-5604	426921	-8719
4.5	-157316	-1271541	-77483	-57566	-2389	417535	-9728
4.50833	-140875	-1160294	-60008	-41030	822	405586	-10861
4.51667	-126000	-1049595	-43898	-25857	4054	391216	-12150
4.525	-112545	-941524	-29018	-11913	7328	374597	-13626
4.53333	-100374	-837807	-15247	917	10667	355934	-15322
4.54167	-89354	-739773	-2469	12745	14086	335439	-17264
4.55	-79361	-648360	9424	23675	17597	313326	-19486
4.55833	-70274	-564112	20530	33799	21202	289813	-22000
4.56667	-61978	-487235	30920	43195	24910	265118	-24826
4.575	-54372	-417660	40654	51924	28729	239430	-27975
4.58333	-47351	-355090	49790	60045	32661	212929	-31448
4.59167	-40827	-299078	58374	67602	36703	185777	-35241
4.6	-34715	-249094	66447	74638	40849	158092	-39340
4.60833	-28928	-204593	74032	81183	45085	129966	-43724
4.61667	-23391	-165050	81141	87250	49393	101458	-48372
4.625	-18035	-129980	87778	92855	53758	72602	-53250
4.63333	-12800	-98956	93947	98006	58152	43401	-58319
4.64167	-7633	-71593	99647	102695	62549	13840	-63531
4.65	-2489	-47551	104865	106917	66921	-16106	-68833
4.65833	2670	-26510	109581	110674	71235	-46475	-74168
4.66667	7879	-8167	113782	113947	75460	-77300	-79476
4.675	13159	7783	117452	116717	79564	-108602	-84679
4.68333	18520	21651	120571	118973	83517	-140398	-89701
4.69167	23961	33742	123119	120702	87286	-172688	-94480
4.7	29472	44358	125076	121889	90840	-205431	-98951
4.70833	35038	53781	126426	122522	94150	-238569	-103051
4.71667	40635	62270	127164	122590	97196	-272015	-106717
4.725	46232	70061	127287	122091	99955	-305635	-109893
4.73333	51790	77352	126785	121023	102416	-339258	-112524
4.74167	57276	84305	125660	119390	104572	-372646	-114567
4.75	62643	91041	123919	117191	106408	-405509	-115994
4.75833	67847	97641	121568	114442	107925	-437485	-116789
4.76667	72839	104142	118628	111161	109124	-468151	-116951
4.775	77570	110548	115119	107367	110011	-497028	-116487
4.78333	82002	116839	111060	103081	110598	-523573	-115412
4.79167	86099	122972	106479	98333	110899	-547198	-113749
4.8	89834	128892	101408	93147	110932	-567294	-111543
4.80833	93178	134531	95889	87556	110718	-583244	-108839
4.81667	96113	139816	89963	81605	110277	-594474	-105685
4.825	98621	144674	83674	75344	109636	-600499	-102143
4.83333	100694	149040	77065	68820	108817	-600946	-98279
4.84167	102329	152848	70191	62081	107844	-595603	-94152
4.85	103533	156045	63111	55192	106739	-584453	-89829
4.85833	104314	158595	55883	48219	105522	-567665	-85371
4.86667	104682	160470	48585	41234	104227	-545597	-80835
4.875	104657	161655	41290	34310	102872	-518790	-76275
4.88333	104260	162144	34068	27524	101466	-487924	-71747
4.89167	103503	161946	26998	20954	100028	-453776	-67294
4.9	102407	161081	20159	14674	98570	-417194	-62941
4.90833	101008	159581	13622	8753	97102	-379033	-58715
4.91667	99336	157490	7457	3256	95634	-340122	-54648
4.925	97417	154850	1727	-1747	94174	-301232	-50765
4.93333	95281	151711	-3508	-6208	92720	-263041	-47076
4.94167	92952	148122	-8197	-10071	91282	-226118	-43581
4.95	90461	144142	-12287	-13277	89854	-190908	-40291
4.95833	87829	139831	-15731	-15783	88439	-157723	-37212
4.96667	85083	135238	-18488	-17550	87034	-126765	-34342
4.975	82248	130419	-20525	-18542	85631	-98126	-31678
4.98333	79353	125433	-21814	-18735	84231	-71810	-29210
4.99167	76419	120326	-22330	-18110	82832	-47754	-26927
5	73460	115141	-22058	-16650	81427	-25840	-24821
5.00833	70493	109921	-20984	-14344	80010	-5920	-22874
5.01667	67540	104697	-19102	-11199	78577	12172	-21076
5.025	64621	99509	-16419	-7232	77127	28605	-19418
5.03333	61745	94398	-12953	-2477	75653	43558	-17881
5.04167	58929	89403	-8733	3027	74150	57193	-16450
5.05	56183	84560	-3798	9227	72615	69655	-15103
5.05833	53514	79913	1800	16050	71046	81072	-13824
5.06667	50924	75506	8002	23417	69443	91557	-12601
5.075	48423	71377	14728	31238	67808	101204	-11418
5.08333	46013	67568	21905	39425	66138	110100	-10251
5.09167	43698	64122	29451	47893	64435	118315	-9083
5.1	41485	61076	37278	56559	62699	125903	-7895
5.10833	39375	58473	45309	65344	60936	132917	-6671
5.11667	37364	56344	53476	74174	59153	139407	-5395
5.125	35455	54716	61718	82990	57359	145421	-4057
5.13333	33643	53603	69972	91747	55561	151002	-2640
5.14167	31934	53012	78193	100402	53767	156196	-1131
5.15	30322	52952	86345	108909	51998	161043	480
5.15833	28798	53426	94386	117229	50272	165590	2204
5.16667	27362	54434	102285	125331	48592	169881	4041
5.175	26009	55985	110014	133187	46972	173959	5993
5.18333	24735	58082	117548	140765	45425	177864	8059
5.19167	23534	60737	124862	148040	43969	181632	10230
5.2	22400	63963	131935	154982	42620	185296	12501
5.20833	21336	67772	138736	161572	41394	188885	14869
5.21667	20333	72173	145238	167790	40309	192421	17321
5.225	19388	77174	151420	173611	39375	195922	19840
5.23333	18496	82779	157265	179016	38603	199394	22410
5.24167	17655	88976	162757	183995	38010	202842	25017
5.25	16855	95751	167886	188545	37605	206274	27641
5.25833	16091	103070	172642	192661	37400	209693	30263
5.26667	15368	110879	177015	196333	37397	213094	32865
5.275	14685	119117	181007	199569	37595	216480	35434
5.28333	14038	127703	184606	202377	37999	219858	37946
5.29167	13418	136534	187818	204763	38607	223237	40391
5.3	12826	145508	190652	206739	39424	226633	42751
5.30833	12258	154517	193110	208318	40448	230064	45020
5.31667	11710	163446	195208	209525	41667	233559	47187
5.325	11181	172188	196960	210369	43073	237160	49240
5.33333	10671	180638	198384	210877	44658	240888	51171
5.34167	10185	188704	199495	211064	46406	244761	52974
5.35	9715	196323	200310	210956	48304	248791	54651
5.35833	9252	203448	200843	210575	50335	252975	56201
5.36667	8800	210038	201118	209944	52490	257297	57626
5.375	8357	216081	201153	209093	54757	261714	58927
5.38333	7922	221575	200962	208042	57114	266169	60108
5.39167	7491	226527	200571	206813	59546	270581	61172
5.4	7060	230951	200003	205429	62031	274850	62125
5.40833	6623	234862	199281	203910	64557	278870	62973
5.41667	6168	238284	198416	202280	67106	282517	63723
5.425	5689	241233	197423	200555	69657	285674	64383
5.43333	5181	243736	196326	198754	72198	288231	64963
5.44167	4625	245827	195139	196890	74718	290100	65469
5.45	4007	247527	193872	194975	77201	291207	65909
5.45833	3313	248861	192546	193029	79639	291503	66284
5.46667	2541	249846	191166	191063	82026	290962	66603
5.475	1688	250514	189745	189087	84348	289583	66870
5.48333	739	250888	188299	187112	86597	287391	67082
5.49167	-307	250991	186836	185148	88774	284437	67235
5.5	-1453	250856	185367	183200	90875	280796	67341
5.50833	-2695	250505	183895	181280	92906	276550	67400
5.51667	-4022	249965	182425	179393	94887	271803	67420
5.525	-5428	249257	180963	177537	96845	266654	67397
5.53333	-6895	248395	179516	175718	98813	261205	67324
5.54167	-8403	247405	178092	173941	100839	255560	67202
5.55	-9948	246307	176699	172212	102986	249822	67027
5.55833	-11515	245123	175345	170540	105330	244077	66795
5.56667	-13083	243878	174050	168942	107944	238409	66509
5.575	-14626	242582	172848	167463	110907	232896	66166
5.58333	-16124	241254	171824	166171	114302	227594	65767
5.59167	-17557	239904	171096	165191	118201	222553	65304
5.6	-18910	238553	170837	164697	122672	217814	64779
5.60833	-20163	237214	171249	164892	127757	213402	64190
5.61667	-21297	235906	172554	165987	133484	209336	63533
5.625	-22291	234639	174974	168203	139866	205632	62813
5.63333	-23140	233421	178714	171750	146892	202306	62027
5.64167	-23836	232261	183952	176806	154525	199353	61167
5.65	-24368	231166	190833	183497	162703	196766	60236
5.65833	-24723	230156	199444	191918	171355	194546	59239
5.66667	-24894	229271	209816	202103	180385	192688	58179
5.675	-24885	228591	221926	214024	189686	191182	57057
5.68333	-24694	228262	235691	227596	199136	190018	55876
5.69167	-24323	228499	250975	242682	208611	189186	54641
5.7	-23776	229566	267583	259090	217980	188672	53359
5.70833	-23054	231750	285286	276586	227113	188464	52032
5.71667	-22168	235335	303825	294917	235889	188545	50661
5.725	-21131	240580	322915	313803	244192	188897	49256
5.73333	-19956	247718	342260	332947	251910	189494	47821
5.74167	-18656	256929	361558	352057	258940	190305	46361
5.75	-17248	268343	380522	370839	265200	191293	44885
5.75833	-15743	282009	398876	389021	270620	192421	43393
5.76667	-14167	297898	416361	406351	275136	193647	41890
5.775	-12538	315915	432747	422593	278705	194923	40385
5.78333	-10871	335882	447825	437534	281299	196203	38885
5.79167	-9187	357559	461419	450999	282901	197427	37400
5.8	-7513	380655	473384	462850	283514	198546	35927
5.80833	-5863	404845	483616	472977	283148	199516	34474
5.81667	-4259	429775	492031	481304	281821	200288	33044
5.825	-2710	455074	498577	487784	279563	200820	31639
5.83333	-1230	480377	503236	492392	276409	201075	30260
5.84167	164	505318	506016	495137	272403	201024	28912
5.85	1462	529537	506949	496049	267602	200634	27597
5.85833	2659	552708	506084	495184	262058	199883	26319
5.86667	3750	574542	503500	492614	255820	198753	25080
5.875	4726	594778	499274	488416	248947	197240	23879
5.88333	5594	613200	493500	482686	241502	195345	22717
5.89167	6344	629627	486282	475525	233547	193073	21602
5.9	6981	643918	477731	467046	225144	190441	20533
5.90833	7512	655975	467965	457359	216349	187464	19509
5.91667	7944	665741	457103	446586	207222	184163	18532
5.925	8286	673193	445263	434842	197815	180557	17609
5.93333	8544	678338	432553	422240	188184	176675	16739
5.94167	8737	681220	419081	408888	178382	172548	15920
5.95	8880	681898	404951	394885	168446	168206	15160
5.95833	8989	680462	390263	380327	158421	163683	14463
5.96667	9079	677014	375111	365313	148345	159014	13832
5.975	9162	671678	359585	349928	138259	154232	13271
5.98333	9256	664586	343762	334248	128204	149366	12782
5.99167	9368	655873	327719	318355	118212	144448	12374
6	9503	645678	311524	302314	108308	139506	12046
6.00833	9671	634148	295238	286186	98518	134563	11805
6.01667	9873	621429	278918	270017	88862	129651	11653
6.025	10110	607661	262612	253853	79360	124790	11593
6.03333	10378	592967	246361	237741	70032	120003	11625
6.04167	10671	577472	230204	221720	60897	115311	11751
6.05	10985	561298	214184	205829	51973	110726	11973
6.05833	11306	544561	198336	190099	43266	106266	12287
6.06667	11622	527370	182690	174557	34787	101948	12687
6.075	11925	509812	167267	159228	26540	97777	13175
6.08333	12197	491976	152087	144129	18530	93763	13744
6.09167	12420	473941	137178	129283	10761	89914	14390
6.1	12574	455776	122554	114715	3235	86231	15109
6.10833	12656	437547	108228	100444	-4046	82715	15898
6.11667	12650	419308	94219	86481	-11081	79367	16741
6.125	12541	401108	80542	72844	-17873	76190	17631
6.13333	12329	382996	67210	59546	-24424	73181	18562
6.14167	12007	365007	54236	46601	-30729	70335	19522
6.15	11575	347169	41631	34026	-36798	67654	20507
6.15833	11051	329507	29402	21832	-42635	65130	21504
6.16667	10443	312048	17553	10038	-48247	62757	22509
6.175	9778	294815	6094	-1352	-53645	60530	23515
6.18333	9089	277825	-4970	-12335	-58828	58435	24515
6.19167	8398	261100	-15635	-22899	-63802	56470	25507
6.2	7736	244649	-25895	-33033	-68571	54626	26493
6.20833	7140	228479	-35751	-42739	-73143	52891	27471
6.21667	6636	212592	-45199	-52013	-77528	51257	28439
6.225	6242	197002	-54240	-60850	-81738	49718	29400
6.23333	5975	181720	-62883	-69255	-85778	48267	30358
6.24167	5852	166757	-71131	-77235	-89649	46890	31319
6.25	5883	152119	-78983	-84794	-93361	45581	32286
6.25833	6071	137806	-86449	-91936	-96924	44332	33269
6.26667	6407	123827	-93536	-98675	-100342	43135	34282
6.275	6883	110186	-100249	-105021	-103619	41986	35332
6.28333	7482	96884	-106597	-110988	-106764	40880	36435
6.29167	8193	83930	-112586	-116584	-109788	39807	37601
6.3	9004	71327	-118229	-121821	-112691	38757	38845
6.30833	9898	59081	-123540	-126715	-115476	37727	40181
6.31667	10852	47192	-128524	-131283	-118157	36714	41638
6.325	11846	35660	-133200	-135539	-120737	35712	43235
6.33333	12866	24488	-137577	-139498	-123211	34717	44997
6.34167	13888	13681	-141667	-143178	-125589	33730	46948
6.35	14892	3244	-145482	-146599	-127874	32752	49109
6.35833	15863	-6825	-149037	-149771	-130069	31780	51509
6.36667	16791	-16528	-152347	-152711	-132179	30814	54173
6.375	17660	-25860	-155420	-155435	-134208	29861	57114
6.38333	18460	-34825	-158270	-157954	-136144	28929	60343
6.39167	19185	-43427	-160909	-160287	-137968	28033	63879
6.4	19832	-51668	-163349	-162447	-139641	27197	67723
6.40833	20404	-59549	-165603	-164446	-141108	26451	71877
6.41667	20894	-67071	-167681	-166297	-142298	25858	76326
6.425	21294	-74242	-169600	-168010	-143141	25504	81047
6.43333	21612	-81070	-171371	-169591	-143572	25519	86007
6.44167	21854	-87556	-172998	-171052	-143536	26083	91167
6.45	22023	-93714	-174489	-172407	-142988	27433	96486
6.45833	22122	-99554	-175864	-173664	-141893	29841	101914
6.46667	22154	-105084	-177132	-174829	-140231	33592	107395
6.475	22124	-110309	-178292	-175907	-137999	38953	112869
6.48333	22037	-115239	-179357	-176910	-135208	46142	118276
6.49167	21898	-119886	-180338	-177844	-131883	55315	123559
6.5	21716	-124263	-181238	-178714	-128062	66557	128657
6.50833	21500	-128377	-182061	-179516	-123790	79870	133515
6.51667	21250	-132246	-182813	-180241	-119125	95172	138081
6.525	20973	-135879	-183498	-180858	-114132	112294	142309
6.53333	20677	-139288	-184119	-181318	-108869	130998	146152
6.54167	20368	-142482	-184666	-181553	-103403	150974	149581
6.55	20045	-145482	-185101	-181488	-97792	171883	152565
6.55833	19710	-148290	-185367	-181060	-92095	193364	155075
6.56667	19367	-150915	-185395	-180234	-86371	215041	157091
6.575	19016	-153371	-185115	-178974	-80676	236548	158605
6.58333	18660	-155667	-184464	-177252	-75063	257527	159612
6.59167	18306	-157818	-183380	-175044	-69575	277658	160111
6.6	17954	-159828	-181811	-172335	-64246	296654	160106
6.60833	17608	-161708	-179716	-169111	-59105	314263	159594
6.61667	17264	-163468	-177059	-165369	-54179	330281	158588
6.625	16923	-165118	-173817	-161113	-49490	344546	157105
6.63333	16588	-166671	-169991	-156366	-45058	356921	155163
6.64167	16259	-168130	-165589	-151162	-40889	367321	152779
6.65	15935	-169500	-160639	-145539	-36986	375704	149975
6.65833	15616	-170793	-155181	-139553	-33355	382061	146782
6.66667	15303	-172009	-149265	-133257	-29996	386412	143223
6.675	14994	-173147	-142960	-126713	-26902	388796	139328
6.68333	14691	-174206	-136332	-119987	-24065	389285	135125
6.69167	14392	-175168	-129449	-113143	-21477	387963	130645
6.7	14104	-175982	-122385	-106238	-19130	384940	125922
6.70833	13820	-176582	-115211	-99333	-17009	380332	120987
6.71667	13538	-176894	-107995	-92493	-15098	374262	115871
6.725	13262	-176843	-100801	-85768	-13384	366857	110602
6.73333	12989	-176357	-93693	-79199	-11857	358244	105208
6.74167	12719	-175363	-86721	-72831	-10500	348557	99715
6.75	12452	-173809	-79930	-66704	-9299	337927	94150
6.75833	12188	-171652	-73361	-60847	-8240	326484	88548
6.76667	11925	-168874	-67056	-55279	-7308	314350	82936
6.775	11667	-165468	-61049	-50015	-6490	301640	77340
6.78333	11414	-161443	-55358	-45072	-5772	288461	71776
6.79167	11165	-156833	-49991	-40452	-5147	274916	66255
6.8	10921	-151675	-44959	-36157	-4604	261098	60805
6.80833	10678	-146021	-40266	-32183	-4132	247091	55451
6.81667	10436	-139940	-35909	-28526	-3727	232977	50209
6.825	10193	-133502	-31894	-25181	-3380	218829	45090
6.83333	9956	-126785	-28213	-22138	-3080	204712	40105
6.84167	9723	-119866	-24860	-19380	-2823	190682	35263
6.85	9495	-112809	-21816	-16893	-2600	176793	30569
6.85833	9267	-105690	-19062	-14660	-2402	163093	26030
6.86667	9039	-98573	-16586	-12665	-2225	149623	21653
6.875	8815	-91524	-14375	-10895	-2073	136420	17442
6.88333	8593	-84598	-12406	-9331	-1935	123516	13395
6.89167	8379	-77844	-10661	-7953	-1817	110935	9509
6.9	8166	-71312	-9124	-6741	-1713	98695	5786
6.90833	7956	-65036	-7768	-5683	-1620	86814	2227
6.91667	7751	-59040	-6581	-4762	-1543	75312	-1167
6.925	7553	-53349	-5545	-3961	-1477	64201	-4410
6.93333	7356	-47978	-4647	-3271	-1418	53493	-7503
6.94167	7167	-42947	-3876	-2677	-1363	43195	-10452
6.95	6981	-38252	-3213	-2175	-1316	33306	-13262
6.95833	6797	-33897	-2647	-1749	-1270	23823	-15942
6.96667	6616	-29879	-2163	-1388	-1226	14748	-18497
6.975	6441	-26186	-1750	-1078	-1188	6077	-20933
6.98333	6275	-22809	-1399	-810	-1156	-2197	-23250
6.99167	6112	-19737	-1097	-582	-1127	-10080	-25461
7	5948	-16957	-843	-391	-1102	-17578	-27570
7.00833	5785	-14453	-630	-234	-1079	-24705	-29587
7.01667	5627	-12208	-450	-99	-1061	-31470	-31514
7.025	5470	-10206	-298	14	-1047	-37882	-33350
7.03333	5317	-8429	-169	112	-1031	-43957	-35107
7.04167	5174	-6858	-62	198	-1013	-49708	-36787
7.05	5037	-5474	22	272	-999	-55147	-38396
7.05833	4909	-4258	93	331	-988	-60293	-39941
7.06667	4783	-3196	155	381	-976	-65163	-41421
7.075	4657	-2276	207	421	-965	-69765	-42840
7.08333	4530	-1476	257	457	-955	-74113	-44209
7.09167	4406	-789	304	490	-945	-78221	-45533
7.1	4285	-199	344	518	-931	-82107	-46807
7.10833	4171	303	376	543	-918	-85784	-48028
7.11667	4064	735	396	563	-905	-89265	-49199
7.125	3957	1102	415	579	-891	-92557	-50327
7.13333	3855	1409	430	592	-881	-95671	-51407
7.14167	3760	1664	441	602	-873	-98618	-52447
7.15	3669	1878	454	614	-866	-101405	-53437
7.15833	3576	2053	468	626	-861	-104043	-54376
7.16667	3479	2194	479	631	-855	-106540	-55251
7.175	3383	2304	491	636	-848	-108901	-56047
7.18333	3290	2399	508	642	-843	-111138	-56751
7.19167	3201	2476	525	650	-839	-113257	-57344
7.2	3119	2535	538	663	-835	-115260	-57808
7.20833	3042	2574	547	676	-826	-117153	-58133
7.21667	2970	2600	556	689	-817	-118942	-58310
7.225	2898	2614	560	701	-810	-120624	-58335
7.23333	2827	2612	559	702	-802	-122211	-58203
7.24167	2760	2602	556	698	-795	-123706	-57908
7.25	2694	2594	553	691	-793	-125111	-57455
7.25833	2630	2583	555	683	-789	-126437	-56853
7.26667	2568	2569	560	681	-783	-127681	-56106
7.275	2503	2548	563	685	-784	-128850	-55222
7.28333	2436	2521	563	691	-788	-129949	-54217
7.29167	2377	2492	563	696	-793	-130975	-53102
7.3	2310	2462	564	699	-797	-131937	-51888
7.30833	2245	2428	559	698	-798	-132838	-50588
7.31667	2189	2388	553	693	-793	-133681	-49224
7.325	2132	2347	549	687	-784	-134470	-47801
7.33333	2074	2305	542	685	-778	-135205	-46331
7.34167	2022	2262	536	685	-775	-135889	-44830
7.35	1972	2218	527	685	-774	-136530	-43303
7.35833	1925	2177	522	685	-770	-137135	-41766
7.36667	1881	2143	520	685	-765	-137707	-40237
7.375	1835	2111	517	682	-760	-138244	-38720
7.38333	1789	2077	514	674	-757	-138750	-37225
7.39167	1743	2042	512	667	-752	-139226	-35761
7.4	1699	2005	510	664	-750	-139673	-34332
7.40833	1657	1969	506	663	-746	-140090	-32947
7.41667	1617	1934	501	661	-736	-140478	-31604
7.425	1574	1898	490	656	-725	-140843	-30302
7.43333	1530	1861	477	651	-718	-141192	-29048
7.44167	1488	1823	468	647	-710	-141521	-27841
7.45	1448	1784	460	644	-705	-141836	-26680
7.45833	1405	1747	452	638	-702	-142134	-25570
7.46667	1365	1712	445	627	-702	-142411	-24511
7.475	1327	1684	438	614	-700	-142665	-23500
7.48333	1283	1657	433	597	-696	-142906	-22535
7.49167	1241	1629	428	582	-696	-143140	-21611
7.5	1203	1604	421	568	-697	-143361	-20724
7.50833	1165	1583	412	553	-697	-143570	-19870
7.51667	1129	1560	402	543	-695	-143763	-19049
7.525	1094	1532	392	532	-695	-143939	-18262
7.53333	1064	1502	385	517	-693	-144102	-17510
7.54167	1032	1469	376	504	-691	-144247	-16787
7.55	1001	1441	367	494	-688	-144370	-16089
7.55833	975	1414	355	486	-683	-144471	-15414
7.56667	951	1389	346	476	-679	-144546	-14761
7.575	925	1367	340	461	-679	-144589	-14126
7.58333	894	1348	337	445	-681	-144592	-13503
7.59167	868	1331	335	428	-683	-144550	-12891
7.6	845	1310	329	413	-684	-144453	-12302
7.60833	822	1287	320	396	-680	-144287	-11733
7.61667	796	1268	312	374	-678	-144046	-11184
7.625	772	1253	303	352	-680	-143715	-10656
7.63333	751	1241	294	334	-680	-143284	-10144
7.64167	732	1227	285	319	-679	-142742	-9653
7.65	713	1212	278	306	-680	-142076	-9180
7.65833	693	1196	271	292	-681	-141268	-8722
7.66667	674	1180	266	280	-683	-140309	-8286
7.675	654	1163	259	266	-682	-139188	-7871
7.68333	635	1145	251	252	-679	-137894	-7476
7.69167	621	1124	250	238	-672	-136418	-7103
7.7	607	1106	251	229	-666	-134752	-6756
7.70833	590	1089	251	219	-662	-132891	-6428
7.71667	574	1069	252	212	-659	-130823	-6116
7.725	556	1051	249	203	-659	-128541	-5824
7.73333	540	1036	244	186	-660	-126038	-5549
7.74167	522	1021	237	164	-665	-123306	-5291
7.75	507	1005	227	144	-669	-120340	-5052
7.75833	499	986	217	129	-672	-117135	-4829
7.76667	487	968	208	123	-673	-113676	-4623
7.775	472	951	200	116	-674	-109973	-4427
7.78333	456	937	190	111	-675	-106034	-4246
7.79167	446	926	182	108	-673	-101881	-4085
7.8	434	913	176	107	-674	-97535	-3942
7.80833	420	899	165	103	-677	-93029	-3812
7.81667	406	886	149	98	-684	-88403	-3690
7.825	390	871	134	94	-691	-83695	-3578
7.83333	376	862	124	86	-697	-78937	-3474
7.84167	363	851	113	71	-698	-74158	-3377
7.85	351	839	107	54	-699	-69402	-3290
7.85833	342	831	104	40	-702	-64704	-3212
7.86667	336	822	96	32	-711	-60091	-3143
7.875	335	811	85	27	-718	-55593	-3080
7.88333	330	805	71	20	-722	-51239	-3023
7.89167	323	801	62	11	-725	-47054	-2972
7.9	317	795	53	2	-724	-43055	-2927
7.90833	313	784	38	-3	-724	-39260	-2892
7.91667	310	772	25	-13	-728	-35677	-2860
7.925	308	763	16	-19	-730	-32312	-2827
7.93333	307	753	10	-21	-733	-29173	-2795
7.94167	307	745	7	-21	-737	-26263	-2770
7.95	307	736	3	-25	-741	-23580	-2746
7.95833	301	728	-4	-29	-744	-21119	-2720
7.96667	294	717	-14	-36	-742	-18871	-2697
7.975	293	704	-22	-41	-736	-16823	-2673
7.98333	298	695	-30	-45	-733	-14964	-2646
7.99167	309	687	-39	-47	-735	-13289	-2629
8	319	681	-47	-46	-734	-11791	-2618
8.00833	324	675	-57	-45	-733	-10456	-2611
8.01667	334	665	-65	-46	-731	-9267	-2600
8.025	343	654	-73	-51	-726	-8207	-2584
8.03333	348	643	-85	-60	-723	-7265	-2567
8.04167	354	634	-96	-69	-718	-6439	-2554
8.05	362	627	-104	-71	-714	-5717	-2541
8.05833	371	617	-108	-73	-714	-5090	-2527
8.06667	375	607	-113	-77	-721	-4542	-2513
8.075	384	595	-118	-78	-728	-4062	-2497
8.08333	396	580	-120	-82	-732	-3645	-2484
8.09167	412	566	-126	-88	-739	-3284	-2474
8.1	425	558	-131	-91	-743	-2974	-2460
8.10833	439	551	-136	-95	-746	-2703	-2443
8.11667	459	539	-145	-98	-749	-2467	-2428
8.125	479	526	-156	-103	-749	-2257	-2415
8.13333	494	513	-169	-109	-750	-2074	-2404
8.14167	510	502	-181	-118	-749	-1916	-2396
8.15	527	490	-194	-126	-750	-1776	-2386
8.15833	543	475	-207	-135	-749	-1650	-2378
8.16667	559	461	-216	-138	-746	-1541	-2372
8.175	578	448	-219	-143	-747	-1446	-2361
8.18333	595	438	-225	-151	-747	-1360	-2345
8.19167	611	426	-231	-163	-748	-1279	-2332
8.2	634	415	-237	-173	-750	-1203	-2320
8.20833	662	402	-248	-180	-753	-1134	-2303
8.21667	688	391	-257	-188	-757	-1072	-2283
8.225	714	380	-265	-200	-757	-1017	-2269
8.23333	739	366	-273	-210	-756	-970	-2261
8.24167	762	352	-279	-219	-760	-930	-2248
8.25	781	335	-285	-222	-765	-892	-2232
8.25833	799	317	-290	-223	-772	-854	-2212
8.26667	817	300	-296	-225	-780	-815	-2197
8.275	840	282	-299	-225	-786	-774	-2190
8.28333	862	271	-299	-227	-790	-736	-2186
8.29167	881	261	-305	-232	-790	-706	-2180
8.3	896	249	-312	-238	-787	-678	-2165
8.30833	908	239	-316	-239	-784	-653	-2145
8.31667	918	230	-323	-240	-785	-626	-2125
8.325	928	219	-331	-241	-794	-598	-2108
8.33333	935	204	-339	-246	-801	-573	-2092
8.34167	949	191	-346	-255	-807	-549	-2076
8.35	970	180	-352	-264	-807	-526	-2068
8.35833	987	171	-358	-270	-809	-503	-2057
8.36667	1004	158	-368	-278	-809	-479	-2046
8.375	1026	144	-374	-288	-809	-459	-2034
8.38333	1056	131	-378	-301	-811	-440	-2023
8.39167	1091	119	-381	-315	-809	-424	-2012
8.4	1130	111	-389	-327	-808	-414	-2002
8.40833	1169	103	-404	-335	-813	-403	-1993
8.41667	1208	92	-418	-344	-815	-384	-1982
8.425	1252	80	-429	-358	-822	-362	-1970
8.43333	1304	68	-442	-373	-831	-343	-1959
8.44167	1369	51	-461	-387	-843	-326	-1948
8.45	1446	33	-482	-403	-855	-309	-1944
8.45833	1531	16	-504	-421	-862	-294	-1943
8.46667	1623	-5	-521	-444	-864	-283	-1931
8.475	1732	-34	-532	-468	-865	-271	-1913
8.48333	1856	-67	-545	-492	-870	-262	-1899
8.49167	1991	-101	-565	-513	-874	-249	-1888
8.5	2135	-139	-582	-533	-879	-239	-1872
8.50833	2293	-182	-608	-552	-887	-238	-1860
8.51667	2467	-227	-636	-567	-894	-235	-1853
8.525	2655	-276	-660	-582	-900	-227	-1847
8.53333	2851	-324	-682	-597	-907	-216	-1837
8.54167	3059	-372	-705	-613	-915	-206	-1820
8.55	3276	-430	-727	-626	-924	-201	-1807
8.55833	3499	-490	-743	-644	-933	-197	-1798
8.56667	3728	-550	-758	-666	-941	-192	-1786
8.575	3966	-607	-776	-688	-944	-187	-1774
8.58333	4209	-658	-792	-705	-940	-180	-1759
8.59167	4451	-705	-809	-716	-935	-173	-1744
8.6	4694	-752	-824	-727	-932	-165	-1727
8.60833	4933	-802	-836	-737	-932	-152	-1710
8.61667	5168	-851	-844	-749	-933	-140	-1689
8.625	5403	-901	-851	-762	-934	-130	-1670
8.63333	5637	-949	-860	-772	-934	-122	-1656
8.64167	5867	-994	-873	-780	-929	-113	-1646
8.65	6088	-1034	-886	-788	-922	-103	-1634
8.65833	6299	-1067	-895	-795	-916	-96	-1616
8.66667	6504	-1097	-901	-798	-912	-94	-1600
8.675	6706	-1129	-906	-799	-906	-95	-1589
8.68333	6898	-1156	-907	-797	-905	-100	-1576
8.69167	7078	-1180	-909	-793	-906	-104	-1562
8.7	7246	-1202	-912	-791	-907	-101	-1549
8.70833	7400	-1218	-913	-790	-905	-95	-1534
8.71667	7541	-1232	-910	-789	-901	-93	-1515
8.725	7677	-1245	-904	-789	-897	-93	-1493
8.73333	7801	-1254	-900	-790	-891	-90	-1470
8.74167	7908	-1258	-900	-790	-884	-85	-1450
8.75	8004	-1254	-902	-788	-883	-82	-1432
8.75833	8092	-1245	-905	-786	-885	-78	-1416
8.76667	8165	-1241	-902	-786	-881	-72	-1398
8.775	8227	-1235	-901	-786	-879	-67	-1376
8.78333	8277	-1228	-897	-787	-883	-64	-1357
8.79167	8314	-1220	-890	-787	-883	-65	-1340
8.8	8343	-1208	-888	-790	-882	-62	-1324
8.80833	8362	-1196	-892	-795	-879	-54	-1309
8.81667	8365	-1184	-901	-802	-879	-48	-1297
8.825	8363	-1172	-907	-811	-881	-50	-1285
8.83333	8347	-1162	-910	-817	-884	-50	-1268
8.84167	8316	-1152	-911	-817	-886	-53	-1242
8.85	8284	-1147	-913	-817	-889	-58	-1216
8.85833	8244	-1138	-918	-820	-891	-62	-1189
8.86667	8194	-1131	-924	-823	-894	-62	-1169
8.875	8139	-1132	-929	-831	-895	-58	-1151
8.88333	8083	-1135	-935	-837	-892	-56	-1131
8.89167	8022	-1136	-938	-844	-885	-50	-1113
8.9	7955	-1139	-937	-847	-880	-48	-1088
8.90833	7881	-1146	-933	-847	-879	-44	-1066
8.91667	7804	-1154	-931	-848	-880	-38	-1041
8.925	7730	-1161	-933	-845	-881	-33	-1015
8.93333	7652	-1170	-938	-841	-878	-28	-985
8.94167	7564	-1180	-947	-837	-873	-25	-957
8.95	7472	-1191	-951	-833	-872	-23	-926
8.95833	7380	-1203	-952	-834	-867	-24	-897
8.96667	7286	-1212	-953	-833	-862	-27	-873
8.975	7192	-1219	-952	-830	-858	-29	-849
8.98333	7098	-1224	-957	-824	-857	-29	-813
8.99167	7001	-1230	-960	-817	-857	-31	-774
9	6902	-1235	-958	-816	-851	-32	-737
9.00833	6808	-1238	-952	-816	-846	-28	-701
9.01667	6712	-1237	-952	-817	-844	-26	-663
9.025	6612	-1238	-954	-812	-836	-24	-623
9.03333	6513	-1238	-963	-805	-829	-19	-579
9.04167	6411	-1239	-969	-796	-824	-17	-534
9.05	6309	-1240	-970	-785	-821	-13	-492
9.05833	6206	-1238	-966	-772	-818	-10	-441
9.06667	6104	-1234	-962	-762	-812	-7	-383
9.075	6004	-1226	-959	-753	-813	-6	-321
9.08333	5903	-1216	-957	-744	-812	-4	-258
9.09167	5797	-1210	-951	-734	-806	-5	-190
9.1	5687	-1210	-946	-728	-802	-11	-120
9.10833	5582	-1209	-940	-723	-804	-19	-43
9.11667	5481	-1201	-935	-716	-809	-25	38
9.125	5379	-1190	-927	-711	-806	-26	128
9.13333	5280	-1176	-921	-705	-800	-26	229
9.14167	5183	-1159	-918	-697	-795	-23	342
9.15	5080	-1142	-921	-694	-791	-19	459
9.15833	4976	-1124	-924	-692	-786	-9	584
9.16667	4872	-1109	-923	-686	-783	0	717
9.175	4771	-1095	-921	-675	-780	4	856
9.18333	4668	-1084	-917	-665	-778	8	996
9.19167	4566	-1077	-914	-661	-781	12	1141
9.2	4461	-1073	-915	-661	-782	10	1293
9.20833	4358	-1069	-913	-656	-777	4	1457
9.21667	4257	-1062	-905	-652	-770	1	1628
9.225	4153	-1052	-900	-651	-770	8	1806
9.23333	4052	-1036	-897	-649	-775	17	1990
9.24167	3953	-1018	-895	-649	-779	18	2173
9.25	3847	-1000	-889	-651	-779	16	2359
9.25833	3738	-986	-885	-653	-775	18	2545
9.26667	3630	-976	-883	-653	-777	19	2736
9.275	3524	-965	-883	-652	-778	17	2930
9.28333	3417	-954	-883	-651	-779	15	3125
9.29167	3312	-944	-880	-651	-789	14	3317
9.3	3208	-940	-876	-652	-800	14	3501
9.30833	3104	-936	-871	-652	-806	20	3684
9.31667	3009	-933	-865	-651	-807	28	3870
9.325	2915	-926	-857	-649	-809	33	4053
9.33333	2821	-917	-849	-647	-810	39	4232
9.34167	2728	-907	-847	-648	-811	41	4411
9.35	2636	-899	-849	-652	-812	41	4596
9.35833	2541	-892	-848	-657	-808	42	4780
9.36667	2448	-889	-845	-664	-801	43	4965
9.375	2361	-890	-843	-664	-796	40	5145
9.38333	2274	-892	-845	-663	-794	40	5320
9.39167	2188	-896	-844	-668	-795	44	5494
9.4	2102	-898	-845	-669	-798	52	5674
9.40833	2020	-898	-844	-672	-800	60	5864
9.41667	1944	-895	-848	-674	-802	68	6065
9.425	1866	-889	-854	-674	-802	77	6273
9.43333	1783	-880	-856	-678	-803	78	6494
9.44167	1694	-875	-856	-684	-805	77	6721
9.45	1609	-873	-853	-688	-802	80	6960
9.45833	1525	-874	-850	-688	-800	79	7218
9.46667	1449	-877	-845	-690	-795	73	7491
9.475	1380	-880	-842	-689	-793	67	7782
9.48333	1308	-878	-840	-683	-792	65	8091
9.49167	1235	-876	-840	-681	-794	69	8417
9.5	1164	-875	-840	-684	-794	74	8759
9.50833	1103	-879	-838	-686	-794	81	9116
9.51667	1047	-878	-838	-690	-790	89	9492
9.525	986	-871	-838	-691	-781	95	9887
9.53333	925	-866	-838	-693	-776	104	10298
9.54167	866	-866	-843	-693	-779	110	10719
9.55	814	-866	-851	-693	-783	111	11147
9.55833	765	-866	-859	-695	-788	110	11574
9.56667	718	-868	-867	-696	-790	113	11998
9.575	669	-870	-872	-696	-791	120	12416
9.58333	621	-873	-873	-698	-790	126	12827
9.59167	576	-875	-873	-701	-793	131	13229
9.6	535	-878	-878	-703	-793	135	13610
9.60833	499	-881	-880	-704	-792	132	13967
9.61667	465	-883	-877	-704	-791	129	14298
9.625	424	-884	-873	-701	-795	126	14608
9.63333	380	-886	-874	-703	-800	124	14894
9.64167	341	-889	-878	-709	-804	123	15151
9.65	303	-891	-880	-717	-803	123	15383
9.65833	265	-890	-884	-723	-798	125	15584
9.66667	232	-890	-888	-727	-797	125	15755
9.675	204	-892	-892	-734	-788	124	15897
9.68333	174	-896	-896	-734	-785	126	16015
9.69167	143	-900	-899	-729	-785	126	16110
9.7	113	-904	-900	-730	-787	126	16181
9.70833	83	-911	-900	-731	-786	127	16227
9.71667	60	-913	-899	-729	-780	127	16250
9.725	42	-908	-898	-730	-775	125	16250
9.73333	23	-907	-897	-732	-775	123	16230
9.74167	4	-910	-897	-732	-773	120	16189
9.75	-16	-912	-897	-732	-772	114	16129
9.75833	-31	-914	-903	-730	-776	114	16054
9.76667	-43	-914	-908	-730	-783	117	15964
9.775	-62	-911	-914	-729	-782	115	15856
9.78333	-82	-914	-913	-727	-778	113	15735
9.79167	-102	-922	-908	-723	-778	115	15602
9.8	-123	-927	-904	-718	-780	117	15460
9.80833	-140	-926	-905	-716	-784	126	15314
9.81667	-155	-927	-908	-716	-787	138	15156
9.825	-167	-929	-911	-714	-792	147	14990
9.83333	-180	-931	-913	-711	-798	161	14819
9.84167	-192	-931	-910	-708	-800	175	14639
9.85	-201	-931	-910	-703	-800	187	14451
9.85833	-209	-931	-914	-705	-796	200	14254
9.86667	-219	-931	-916	-712	-790	213	14052
9.875	-228	-936	-915	-720	-789	225	13847
9.88333	-235	-938	-913	-726	-790	239	13638
9.89167	-242	-935	-910	-731	-789	251	13433
9.9	-254	-930	-907	-729	-785	262	13225
9.90833	-266	-923	-904	-730	-777	279	13015
9.91667	-272	-915	-903	-734	-767	297	12802
9.925	-277	-910	-905	-739	-758	314	12590
9.93333	-283	-906	-911	-739	-751	330	12374
9.94167	-292	-903	-918	-738	-745	348	12157
9.95	-304	-906	-921	-744	-737	373	11939
9.95833	-313	-910	-924	-744	-731	400	11721
9.96667	-318	-912	-928	-740	-730	423	11504
9.975	-319	-912	-931	-738	-728	436	11288
9.98333	-319	-913	-931	-731	-727	445	11075
9.99167	-319	-907	-933	-729	-726	454	10864
10	-316	-902	-933	-733	-725	465	10656
10.0083	-315	-898	-933	-737	-725	476	10451
10.0167	-312	-892	-940	-738	-723	489	10248
10.025	-311	-888	-945	-737	-720	502	10046
10.0333	-311	-884	-952	-738	-719	517	9840
10.0417	-317	-881	-954	-742	-713	530	9637
10.05	-321	-881	-955	-742	-707	538	9443
10.0583	-325	-875	-953	-744	-705	545	9250
10.0667	-331	-870	-952	-744	-698	557	9054
10.075	-338	-868	-953	-738	-685	567	8862
10.0833	-347	-866	-955	-734	-677	572	8672
10.0917	-354	-864	-957	-734	-675	576	8486
10.1	-358	-861	-958	-733	-679	575	8299
10.1083	-357	-857	-954	-735	-680	571	8117
10.1167	-350	-854	-953	-734	-681	564	7940
10.125	-345	-854	-956	-730	-681	556	7766
10.1333	-343	-853	-959	-728	-682	551	7591
10.1417	-341	-850	-960	-724	-685	545	7415
10.15	-337	-851	-959	-719	-687	534	7242
10.1583	-333	-851	-956	-714	-687	527	7076
10.1667	-329	-850	-952	-712	-686	523	6912
10.175	-326	-848	-949	-713	-682	512	6751
10.1833	-326	-845	-949	-717	-675	498	6597
10.1917	-324	-841	-951	-722	-672	484	6439
10.2	-317	-832	-946	-719	-672	471	6281
10.2083	-306	-826	-938	-717	-672	457	6128
10.2167	-298	-826	-935	-714	-673	445	5977
10.225	-289	-834	-933	-710	-676	433	5827
10.2333	-286	-841	-931	-710	-676	421	5683
10.2417	-287	-849	-928	-709	-671	411	5538
10.25	-289	-853	-923	-706	-663	396	5397
10.2583	-285	-851	-913	-707	-658	385	5263
10.2667	-281	-846	-909	-706	-653	379	5132
10.275	-282	-840	-907	-706	-653	375	5004
10.2833	-281	-838	-902	-703	-654	372	4877
10.2917	-279	-837	-900	-696	-653	366	4751
10.3	-274	-835	-900	-689	-653	360	4623
10.3083	-270	-835	-899	-688	-654	355	4495
10.3167	-265	-830	-898	-688	-656	349	4368
10.325	-259	-820	-897	-685	-658	346	4244
10.3333	-257	-812	-894	-685	-657	341	4126
10.3417	-255	-805	-889	-684	-656	331	4012
10.35	-254	-799	-879	-681	-652	321	3901
10.3583	-254	-799	-871	-677	-649	318	3791
10.3667	-246	-798	-865	-676	-642	318	3682
10.375	-237	-795	-864	-674	-633	319	3571
10.3833	-230	-792	-861	-673	-630	318	3461
10.3917	-222	-794	-857	-673	-627	309	3357
10.4	-214	-795	-857	-673	-625	294	3251
10.4083	-210	-792	-857	-675	-624	284	3147
10.4167	-203	-792	-856	-680	-624	283	3049
10.425	-196	-796	-855	-685	-622	281	2953
10.4333	-188	-797	-853	-685	-616	281	2855
10.4417	-181	-792	-853	-683	-608	278	2756
10.45	-180	-783	-855	-682	-602	272	2658
10.4583	-178	-772	-858	-686	-597	264	2564
10.4667	-169	-765	-859	-689	-596	256	2475
10.475	-159	-769	-861	-690	-596	250	2387
10.4833	-152	-773	-866	-691	-595	246	2296
10.4917	-145	-771	-867	-693	-594	242	2206
10.5	-137	-768	-867	-691	-594	240	2117
10.5083	-128	-765	-865	-687	-592	245	2032
10.5167	-122	-764	-858	-683	-589	247	1951
10.525	-115	-766	-848	-677	-586	245	1872
10.5333	-113	-773	-840	-672	-584	240	1798
10.5417	-108	-776	-840	-671	-579	242	1724
10.55	-100	-778	-844	-670	-576	245	1647
10.5583	-88	-780	-847	-667	-571	251	1577
10.5667	-72	-779	-846	-666	-562	260	1510
10.575	-58	-778	-845	-669	-560	266	1438
10.5833	-50	-778	-847	-666	-562	268	1369
10.5917	-46	-780	-844	-661	-560	266	1302
10.6	-41	-782	-840	-658	-563	260	1237
10.6083	-34	-780	-834	-656	-566	257	1169
10.6167	-25	-774	-827	-657	-569	256	1103
10.625	-15	-768	-822	-659	-565	260	1040
10.6333	-3	-763	-821	-655	-559	263	979
10.6417	9	-756	-823	-651	-557	259	921
10.65	20	-748	-828	-650	-556	253	864
10.6583	26	-740	-832	-649	-554	249	808
10.6667	31	-739	-833	-647	-552	248	755
10.675	38	-739	-828	-645	-551	244	703
10.6833	47	-740	-821	-642	-551	241	658
10.6917	59	-742	-814	-639	-553	238	616
10.7	73	-745	-810	-639	-555	236	574
10.7083	87	-740	-811	-636	-557	237	531
10.7167	102	-733	-815	-634	-556	234	489
10.725	117	-725	-818	-636	-554	230	447
10.7333	134	-721	-817	-638	-551	231	409
10.7417	147	-721	-819	-642	-549	235	375
10.75	166	-722	-817	-644	-555	237	341
10.7583	185	-721	-815	-647	-560	237	304
10.7667	198	-721	-821	-652	-558	241	268
10.775	206	-721	-827	-653	-554	242	229
10.7833	216	-721	-827	-652	-552	240	192
10.7917	232	-720	-826	-654	-555	239	158
10.8	253	-722	-828	-656	-558	237	127
10.8083	270	-725	-828	-656	-565	237	100
10.8167	280	-723	-828	-657	-571	239	76
10.825	288	-718	-826	-659	-572	235	50
10.8333	295	-710	-827	-659	-569	227	25
10.8417	308	-700	-824	-657	-569	220	3
10.85	323	-698	-823	-657	-570	219	-17
10.8583	332	-700	-825	-657	-568	220	-34
10.8667	341	-698	-828	-656	-565	215	-52
10.875	353	-697	-830	-653	-566	208	-71
10.8833	368	-695	-829	-651	-567	205	-84
10.8917	386	-691	-829	-647	-564	207	-97
10.9	403	-691	-830	-640	-565	209	-112
10.9083	419	-689	-829	-636	-562	214	-127
10.9167	433	-689	-827	-629	-561	216	-142
10.925	448	-690	-829	-627	-565	221	-158
10.9333	465	-694	-835	-628	-566	223	-174
10.9417	481	-693	-836	-628	-566	223	-192
10.95	498	-692	-833	-626	-570	224	-206
10.9583	514	-688	-833	-627	-571	226	-215
10.9667	531	-684	-834	-630	-570	222	-224
10.975	552	-682	-835	-630	-569	215	-237
10.9833	579	-678	-833	-627	-568	212	-252
10.9917	611	-677	-833	-627	-566	207	-262
11	646	-677	-830	-626	-567	203	-271
11.0083	686	-674	-824	-627	-572	202	-280
11.0167	739	-670	-818	-628	-580	202	-290
11.025	805	-663	-812	-630	-588	203	-298
11.0333	887	-659	-812	-632	-591	205	-305
11.0417	993	-656	-815	-632	-593	206	-309
11.05	1126	-651	-813	-633	-596	204	-319
11.0583	1284	-648	-812	-636	-593	201	-331
11.0667	1468	-643	-814	-641	-586	198	-342
11.075	1676	-639	-812	-642	-582	194	-349
11.0833	1907	-636	-812	-641	-577	187	-359
11.0917	2166	-631	-812	-637	-574	185	-368
11.1	2450	-632	-809	-637	-570	186	-375
11.1083	2756	-630	-805	-640	-566	182	-379
11.1167	3084	-627	-802	-639	-564	178	-383
11.125	3430	-627	-803	-636	-565	177	-391
11.1333	3790	-621	-802	-634	-569	177	-396
11.1417	4159	-614	-795	-632	-573	178	-398
11.15	4542	-612	-796	-628	-577	179	-400
11.1583	4932	-611	-798	-627	-581	180	-405
11.1667	5326	-612	-802	-623	-583	182	-410
11.175	5722	-612	-803	-617	-579	181	-414
11.1833	6118	-611	-798	-615	-580	180	-417
11.1917	6512	-609	-797	-620	-577	179	-422
11.2	6899	-604	-796	-625	-573	180	-428
11.2083	7276	-601	-792	-621	-567	180	-435
11.2167	7643	-599	-790	-615	-567	180	-444
11.225	8007	-592	-786	-610	-571	182	-452
11.2333	8363	-591	-778	-610	-571	183	-456
11.2417	8707	-592	-773	-611	-565	182	-460
11.25	9038	-591	-770	-615	-559	180	-464
11.2583	9357	-588	-771	-624	-553	175	-465
11.2667	9666	-586	-774	-626	-554	174	-463
11.275	9964	-586	-776	-626	-555	175	-461
11.2833	10252	-584	-773	-631	-555	174	-461
11.2917	10527	-587	-767	-636	-557	173	-462
11.3	10786	-587	-766	-635	-557	172	-463
11.3083	11025	-587	-765	-628	-554	170	-468
11.3167	11252	-590	-764	-622	-557	167	-471
11.325	11470	-592	-760	-616	-563	171	-473
11.3333	11675	-593	-756	-614	-566	171	-476
11.3417	11869	-596	-755	-615	-569	171	-478
11.35	12049	-595	-759	-618	-575	167	-479
11.3583	12212	-586	-761	-618	-578	162	-481
11.3667	12366	-577	-759	-623	-576	156	-481
11.375	12509	-569	-751	-630	-571	151	-479
11.3833	12638	-565	-743	-639	-566	145	-477
11.3917	12761	-564	-738	-643	-567	138	-471
11.4	12874	-565	-737	-645	-566	132	-462
11.4083	12974	-563	-737	-646	-565	127	-456
11.4167	13064	-562	-742	-647	-565	124	-456
11.425	13139	-563	-748	-649	-561	125	-458
11.4333	13203	-564	-752	-649	-559	126	-460
11.4417	13256	-570	-754	-648	-559	129	-463
11.45	13300	-575	-751	-651	-566	134	-460
11.4583	13338	-572	-751	-654	-569	133	-460
11.4667	13365	-570	-751	-656	-570	129	-463
11.475	13383	-568	-751	-654	-564	125	-460
11.4833	13395	-565	-753	-650	-555	124	-452
11.4917	13402	-562	-755	-646	-550	125	-452
11.5	13401	-556	-756	-640	-552	123	-453
11.5083	13389	-553	-748	-638	-556	123	-458
11.5167	13374	-551	-744	-639	-563	119	-468
11.525	13353	-554	-748	-643	-575	112	-474
11.5333	13327	-556	-756	-649	-585	107	-476
11.5417	13295	-553	-764	-657	-585	99	-473
11.55	13253	-554	-770	-668	-581	91	-470
11.5583	13209	-556	-772	-677	-580	89	-463
11.5667	13163	-557	-779	-681	-579	89	-458
11.575	13107	-558	-788	-684	-579	87	-456
11.5833	13048	-561	-796	-681	-579	83	-456
11.5917	12987	-568	-800	-679	-579	81	-460
11.6	12926	-572	-794	-683	-579	83	-463
11.6083	12860	-575	-789	-686	-580	86	-463
11.6167	12792	-576	-785	-683	-582	84	-460
11.625	12722	-579	-783	-680	-584	84	-452
11.6333	12648	-582	-784	-682	-584	86	-443
11.6417	12574	-586	-786	-687	-585	88	-436
11.65	12498	-592	-784	-693	-589	86	-437
11.6583	12415	-593	-776	-696	-595	82	-436
11.6667	12330	-596	-772	-696	-598	78	-438
11.675	12247	-602	-771	-700	-600	72	-436
11.6833	12160	-605	-773	-706	-603	69	-436
11.6917	12074	-605	-773	-712	-603	67	-434
11.7	11986	-607	-776	-716	-605	65	-430
11.7083	11893	-610	-776	-716	-605	65	-423
11.7167	11800	-613	-774	-719	-604	65	-415
11.725	11711	-612	-772	-721	-599	64	-409
11.7333	11616	-620	-770	-724	-591	62	-404
11.7417	11522	-626	-771	-730	-587	61	-404
11.75	11431	-633	-774	-735	-587	62	-405
11.7583	11337	-640	-775	-737	-592	63	-405
11.7667	11241	-643	-773	-734	-599	66	-401
11.775	11144	-644	-771	-730	-604	63	-397
11.7833	11049	-649	-772	-729	-607	56	-389
11.7917	10957	-649	-775	-727	-609	52	-383
11.8	10864	-653	-772	-732	-612	53	-379
11.8083	10768	-661	-769	-739	-615	50	-377
11.8167	10671	-665	-766	-744	-619	41	-377
11.825	10576	-671	-761	-748	-626	32	-377
11.8333	10481	-682	-755	-754	-631	28	-376
11.8417	10386	-689	-751	-751	-639	24	-373
11.85	10284	-696	-746	-748	-642	22	-368
11.8583	10179	-706	-740	-748	-642	22	-363
11.8667	10073	-713	-735	-751	-642	22	-362
11.875	9964	-721	-731	-752	-640	22	-359
11.8833	9858	-732	-727	-754	-636	19	-361
11.8917	9759	-744	-729	-759	-636	23	-362
11.9	9660	-753	-730	-765	-639	28	-360
11.9083	9552	-765	-728	-768	-642	27	-355
11.9167	9442	-777	-725	-774	-647	27	-352
11.925	9334	-788	-719	-777	-653	24	-349
11.9333	9226	-793	-708	-778	-658	17	-346
11.9417	9118	-802	-699	-782	-658	10	-342
11.95	9008	-816	-696	-783	-659	3	-336
11.9583	8896	-825	-693	-785	-667	-1	-334
11.9667	8789	-836	-690	-785	-672	-2	-327
11.975	8684	-843	-690	-784	-676	0	-318
11.9833	8584	-849	-693	-785	-682	4	-312
11.9917	8484	-857	-695	-788	-685	5	-307
12	8383	-866	-702	-789	-689	5	-300
12.0083	8279	-873	-709	-787	-693	5	-292
12.0167	8176	-879	-716	-784	-693	4	-288
12.025	8073	-883	-721	-779	-692	7	-282
12.0333	7974	-890	-723	-775	-695	10	-279
12.0417	7873	-896	-725	-773	-696	13	-275
12.05	7772	-902	-723	-769	-701	19	-268
12.0583	7671	-907	-723	-766	-706	22	-257
12.0667	7571	-911	-722	-760	-712	25	-243
12.075	7471	-913	-716	-757	-722	24	-235
12.0833	7371	-916	-712	-758	-732	21	-230
12.0917	7267	-923	-713	-760	-737	19	-222
12.1	7163	-930	-718	-763	-738	18	-213
12.1083	7062	-939	-720	-766	-736	20	-199
12.1167	6965	-943	-723	-763	-737	19	-185
12.125	6870	-945	-724	-762	-741	16	-166
12.1333	6776	-948	-723	-766	-750	14	-142
12.1417	6682	-947	-725	-769	-760	14	-116
12.15	6583	-945	-731	-765	-770	12	-84
12.1583	6483	-947	-736	-762	-775	6	-49
12.1667	6382	-953	-739	-760	-778	5	-10
12.175	6286	-956	-739	-756	-781	4	29
12.1833	6189	-958	-735	-750	-782	0	81
12.1917	6090	-960	-730	-749	-784	-4	144
12.2	5996	-962	-728	-750	-787	-8	215
12.2083	5904	-964	-727	-746	-790	-12	299
12.2167	5809	-964	-727	-742	-793	-14	393
12.225	5713	-963	-726	-740	-794	-18	495
12.2333	5618	-963	-728	-744	-795	-23	608
12.2417	5526	-964	-731	-748	-799	-26	731
12.25	5438	-965	-728	-747	-806	-30	864
12.2583	5347	-970	-727	-742	-809	-32	1009
12.2667	5255	-977	-729	-738	-809	-33	1170
12.275	5173	-983	-733	-736	-811	-31	1347
12.2833	5091	-983	-736	-737	-820	-28	1531
12.2917	5007	-979	-740	-739	-828	-25	1716
12.3	4924	-977	-743	-738	-833	-20	1916
12.3083	4838	-978	-745	-735	-839	-18	2128
12.3167	4750	-981	-751	-738	-843	-18	2354
12.325	4661	-981	-759	-742	-848	-20	2589
12.3333	4574	-981	-765	-748	-853	-21	2831
12.3417	4489	-983	-772	-755	-857	-19	3077
12.35	4406	-984	-779	-756	-862	-20	3331
12.3583	4324	-981	-786	-753	-868	-22	3587
12.3667	4239	-974	-795	-755	-874	-23	3847
12.375	4154	-970	-804	-758	-877	-22	4110
12.3833	4073	-969	-812	-761	-878	-22	4375
12.3917	3990	-973	-824	-767	-880	-18	4642
12.4	3908	-976	-836	-775	-883	-14	4908
12.4083	3832	-980	-845	-786	-886	-11	5165
12.4167	3754	-982	-850	-798	-889	-12	5417
12.425	3675	-980	-851	-806	-893	-18	5673
12.4333	3596	-981	-851	-813	-893	-25	5931
12.4417	3519	-982	-849	-820	-893	-29	6185
12.45	3443	-985	-851	-826	-897	-24	6429
12.4583	3361	-986	-858	-831	-903	-19	6668
12.4667	3277	-984	-868	-834	-907	-19	6899
12.475	3197	-981	-877	-836	-909	-21	7123
12.4833	3121	-977	-885	-835	-911	-22	7340
12.4917	3048	-976	-891	-838	-913	-20	7552
12.5	2977	-978	-894	-847	-915	-19	7759
12.5083	2903	-979	-897	-857	-918	-23	7962
12.5167	2831	-979	-903	-862	-925	-29	8160
12.525	2762	-975	-911	-865	-931	-33	8351
12.5333	2692	-969	-918	-871	-934	-37	8535
12.5417	2621	-963	-924	-876	-939	-38	8713
12.55	2551	-965	-931	-883	-940	-34	8885
12.5583	2483	-970	-937	-895	-939	-28	9052
12.5667	2413	-974	-942	-909	-940	-24	9209
12.575	2340	-976	-947	-922	-941	-22	9357
12.5833	2267	-980	-954	-934	-941	-22	9497
12.5917	2201	-981	-960	-939	-941	-16	9632
12.6	2138	-985	-962	-944	-944	-11	9768
12.6083	2073	-989	-963	-953	-951	-9	9898
12.6167	2009	-992	-967	-966	-959	-7	10022
12.625	1944	-994	-966	-972	-964	-8	10142
12.6333	1879	-996	-962	-977	-964	-6	10254
12.6417	1813	-997	-959	-984	-963	-5	10358
12.65	1752	-997	-959	-992	-968	-7	10462
12.6583	1692	-995	-962	-998	-972	-5	10567
12.6667	1628	-993	-969	-1005	-972	-5	10669
12.675	1572	-993	-978	-1013	-972	-8	10767
12.6833	1517	-990	-979	-1019	-972	-8	10859
12.6917	1457	-988	-976	-1028	-969	-8	10942
12.7	1401	-990	-972	-1041	-966	-12	11024
12.7083	1350	-994	-967	-1048	-967	-14	11106
12.7167	1301	-994	-964	-1049	-970	-14	11191
12.725	1250	-989	-965	-1050	-976	-13	11273
12.7333	1195	-988	-964	-1054	-980	-11	11356
12.7417	1139	-994	-963	-1057	-984	-9	11440
12.75	1083	-1001	-965	-1063	-986	-6	11524
12.7583	1027	-999	-964	-1070	-987	-6	11608
12.7667	973	-998	-966	-1082	-987	-4	11693
12.775	923	-998	-970	-1091	-992	-4	11777
12.7833	875	-1000	-979	-1098	-999	-6	11864
12.7917	834	-1001	-988	-1107	-1001	-11	11953
12.8	795	-1001	-995	-1115	-997	-11	12051
12.8083	751	-1001	-1000	-1120	-996	-13	12155
12.8167	707	-1001	-1000	-1123	-996	-13	12261
12.825	663	-1000	-1000	-1123	-996	-13	12369
12.8333	621	-1004	-998	-1122	-1000	-16	12470
12.8417	576	-1011	-1000	-1125	-1004	-19	12561
12.85	536	-1018	-997	-1132	-1009	-16	12646
12.8583	498	-1020	-993	-1137	-1012	-15	12721
12.8667	457	-1021	-993	-1142	-1011	-11	12789
12.875	414	-1025	-993	-1147	-1012	-3	12850
12.8833	376	-1027	-999	-1146	-1014	4	12897
12.8917	341	-1030	-1007	-1147	-1013	3	12933
12.9	308	-1035	-1013	-1152	-1013	-1	12960
12.9083	274	-1043	-1018	-1159	-1015	-9	12983
12.9167	242	-1051	-1019	-1165	-1015	-14	12998
12.925	213	-1057	-1022	-1169	-1015	-21	13006
12.9333	185	-1063	-1024	-1174	-1020	-24	13003
12.9417	155	-1068	-1032	-1181	-1023	-23	12990
12.95	122	-1069	-1037	-1185	-1027	-19	12964
12.9583	91	-1074	-1039	-1188	-1034	-15	12934
12.9667	61	-1082	-1042	-1192	-1042	-12	12897
12.975	33	-1092	-1039	-1194	-1048	-7	12853
12.9833	9	-1100	-1036	-1194	-1052	-9	12804
12.9917	-18	-1109	-1037	-1191	-1057	-12	12746
13	-47	-1120	-1043	-1191	-1060	-15	12686
13.0083	-72	-1127	-1051	-1188	-1063	-19	12623
13.0167	-98	-1131	-1058	-1184	-1062	-15	12556
13.025	-129	-1135	-1059	-1183	-1064	-14	12490
13.0333	-155	-1139	-1063	-1189	-1067	-14	12423
13.0417	-178	-1143	-1071	-1197	-1066	-14	12353
13.05	-198	-1148	-1081	-1202	-1063	-12	12282
13.0583	-212	-1151	-1089	-1203	-1059	-12	12208
13.0667	-229	-1155	-1094	-1202	-1062	-15	12132
13.075	-251	-1158	-1102	-1198	-1066	-24	12054
13.0833	-270	-1160	-1109	-1191	-1069	-31	11979
13.0917	-289	-1168	-1119	-1186	-1075	-30	11903
13.1	-313	-1177	-1131	-1184	-1083	-25	11828
13.1083	-337	-1184	-1144	-1183	-1089	-20	11753
13.1167	-359	-1192	-1152	-1185	-1095	-17	11676
13.125	-375	-1195	-1157	-1183	-1098	-14	11598
13.1333	-389	-1194	-1163	-1187	-1099	-13	11521
13.1417	-405	-1199	-1166	-1190	-1100	-13	11444
13.15	-422	-1199	-1168	-1192	-1102	-14	11368
13.1583	-436	-1203	-1170	-1197	-1106	-15	11290
13.1667	-445	-1205	-1175	-1197	-1110	-19	11208
13.175	-459	-1209	-1182	-1193	-1114	-22	11134
13.1833	-475	-1207	-1192	-1192	-1121	-21	11062
13.1917	-488	-1208	-1205	-1195	-1124	-21	10983
13.2	-500	-1212	-1219	-1197	-1128	-18	10902
13.2083	-511	-1219	-1232	-1201	-1134	-13	10825
13.2167	-528	-1222	-1243	-1205	-1146	-9	10750
13.225	-544	-1221	-1253	-1207	-1154	-2	10676
13.2333	-561	-1223	-1259	-1208	-1160	0	10603
13.2417	-576	-1221	-1266	-1213	-1167	-2	10527
13.25	-587	-1221	-1276	-1222	-1173	-7	10457
13.2583	-597	-1224	-1288	-1225	-1174	-9	10391
13.2667	-604	-1230	-1302	-1226	-1176	-10	10324
13.275	-614	-1231	-1309	-1228	-1177	-16	10255
13.2833	-621	-1231	-1313	-1233	-1179	-17	10187
13.2917	-623	-1237	-1320	-1241	-1183	-17	10120
13.3	-626	-1245	-1327	-1249	-1187	-16	10057
13.3083	-632	-1249	-1339	-1258	-1189	-14	9992
13.3167	-644	-1251	-1345	-1271	-1190	-9	9928
13.325	-656	-1252	-1349	-1277	-1192	-6	9866
13.3333	-665	-1256	-1357	-1279	-1192	-6	9806
13.3417	-674	-1262	-1366	-1280	-1197	-5	9744
13.35	-682	-1262	-1376	-1286	-1208	-3	9682
13.3583	-688	-1263	-1383	-1289	-1216	0	9622
13.3667	-693	-1266	-1384	-1293	-1218	7	9570
13.375	-698	-1271	-1385	-1298	-1220	13	9517
13.3833	-700	-1278	-1388	-1303	-1227	14	9462
13.3917	-703	-1285	-1390	-1308	-1233	16	9403
13.4	-708	-1293	-1395	-1314	-1235	17	9347
13.4083	-714	-1304	-1399	-1319	-1242	18	9296
13.4167	-722	-1314	-1403	-1319	-1251	24	9245
13.425	-729	-1315	-1406	-1322	-1257	31	9188
13.4333	-738	-1315	-1411	-1328	-1260	34	9133
13.4417	-743	-1319	-1414	-1333	-1259	34	9078
13.45	-746	-1323	-1411	-1337	-1260	30	9021
13.4583	-749	-1329	-1412	-1346	-1261	23	8966
13.4667	-752	-1332	-1416	-1357	-1261	17	8910
13.475	-756	-1335	-1421	-1363	-1259	13	8857
13.4833	-758	-1336	-1424	-1362	-1263	11	8806
13.4917	-761	-1336	-1424	-1359	-1269	10	8756
13.5	-763	-1334	-1424	-1358	-1276	14	8713
13.5083	-769	-1335	-1424	-1363	-1281	17	8669
13.5167	-779	-1345	-1422	-1370	-1283	18	8622
13.525	-788	-1360	-1424	-1378	-1285	21	8574
13.5333	-796	-1372	-1428	-1384	-1284	21	8525
13.5417	-800	-1380	-1432	-1381	-1281	17	8471
13.55	-801	-1388	-1430	-1375	-1280	10	8415
13.5583	-802	-1386	-1424	-1368	-1284	8	8355
13.5667	-801	-1387	-1421	-1362	-1290	8	8297
13.575	-797	-1390	-1420	-1361	-1296	9	8244
13.5833	-791	-1395	-1416	-1364	-1301	9	8196
13.5917	-785	-1399	-1412	-1367	-1307	10	8148
13.6	-785	-1401	-1408	-1370	-1317	8	8101
13.6083	-787	-1408	-1405	-1369	-1323	6	8053
13.6167	-785	-1417	-1403	-1369	-1328	2	8003
13.625	-785	-1427	-1397	-1371	-1332	1	7955
13.6333	-786	-1435	-1392	-1375	-1334	0	7910
13.6417	-792	-1441	-1391	-1378	-1331	-2	7864
13.65	-800	-1446	-1391	-1378	-1330	0	7813
13.6583	-806	-1450	-1391	-1378	-1334	3	7768
13.6667	-810	-1453	-1391	-1378	-1343	6	7727
13.675	-812	-1458	-1387	-1381	-1354	7	7681
13.6833	-813	-1463	-1380	-1379	-1361	5	7636
13.6917	-812	-1472	-1375	-1375	-1366	2	7592
13.7	-810	-1483	-1369	-1374	-1373	0	7547
13.7083	-809	-1496	-1366	-1380	-1381	0	7502
13.7167	-808	-1507	-1361	-1389	-1390	0	7457
13.725	-809	-1516	-1354	-1396	-1396	0	7411
13.7333	-814	-1528	-1348	-1403	-1397	0	7369
13.7417	-818	-1539	-1346	-1410	-1397	-1	7330
13.75	-821	-1547	-1350	-1414	-1395	-2	7291
13.7583	-822	-1556	-1353	-1416	-1397	3	7250
13.7667	-825	-1568	-1360	-1419	-1401	9	7210
13.775	-827	-1582	-1365	-1419	-1408	11	7171
13.7833	-827	-1595	-1367	-1424	-1416	13	7134
13.7917	-823	-1604	-1367	-1430	-1418	11	7097
13.8	-820	-1611	-1366	-1440	-1419	7	7057
13.8083	-816	-1619	-1366	-1449	-1418	3	7020
13.8167	-813	-1621	-1361	-1454	-1418	-1	6986
13.825	-811	-1626	-1355	-1460	-1420	-6	6943
13.8333	-814	-1632	-1355	-1463	-1419	-11	6898
13.8417	-818	-1636	-1360	-1467	-1418	-11	6859
13.85	-820	-1641	-1365	-1473	-1413	-10	6818
13.8583	-817	-1647	-1370	-1479	-1408	-10	6777
13.8667	-816	-1652	-1375	-1485	-1406	-12	6737
13.875	-816	-1656	-1374	-1494	-1407	-10	6697
13.8833	-816	-1658	-1372	-1500	-1405	-5	6657
13.8917	-819	-1660	-1375	-1502	-1405	-7	6617
13.9	-821	-1661	-1378	-1505	-1405	-13	6581
13.9083	-818	-1664	-1378	-1511	-1404	-18	6546
13.9167	-816	-1668	-1378	-1517	-1403	-16	6505
13.925	-818	-1674	-1379	-1522	-1404	-13	6460
13.9333	-818	-1684	-1382	-1522	-1405	-14	6413
13.9417	-818	-1696	-1383	-1521	-1400	-17	6365
13.95	-817	-1709	-1386	-1521	-1393	-21	6317
13.9583	-811	-1714	-1391	-1520	-1388	-23	6269
13.9667	-804	-1718	-1394	-1521	-1385	-25	6220
13.975	-801	-1726	-1394	-1522	-1387	-25	6176
13.9833	-796	-1733	-1394	-1523	-1390	-23	6141
13.9917	-790	-1739	-1392	-1525	-1393	-29	6103
14	-785	-1742	-1390	-1525	-1394	-37	6064
14.0083	-780	-1746	-1388	-1523	-1397	-45	6024
14.0167	-772	-1750	-1389	-1525	-1401	-46	5979
14.025	-765	-1752	-1390	-1524	-1405	-46	5935
14.0333	-760	-1751	-1388	-1519	-1411	-44	5893
14.0417	-755	-1757	-1391	-1518	-1419	-42	5849
14.05	-754	-1765	-1398	-1521	-1425	-40	5808
14.0583	-751	-1774	-1406	-1525	-1427	-35	5771
14.0667	-753	-1782	-1414	-1528	-1426	-30	5736
14.075	-753	-1787	-1418	-1531	-1425	-26	5702
14.0833	-750	-1792	-1419	-1536	-1419	-21	5660
14.0917	-748	-1795	-1424	-1539	-1416	-15	5612
14.1	-745	-1798	-1433	-1540	-1414	-18	5568
14.1083	-739	-1801	-1434	-1543	-1412	-21	5530
14.1167	-731	-1804	-1429	-1545	-1417	-25	5492
14.125	-726	-1807	-1422	-1542	-1420	-28	5453
14.1333	-723	-1812	-1417	-1536	-1421	-29	5415
14.1417	-721	-1818	-1411	-1531	-1420	-31	5376
14.15	-718	-1823	-1407	-1531	-1419	-35	5341
14.1583	-710	-1824	-1405	-1537	-1417	-39	5312
14.1667	-701	-1824	-1402	-1542	-1416	-41	5282
14.175	-693	-1822	-1401	-1542	-1414	-49	5252
14.1833	-687	-1823	-1404	-1543	-1415	-57	5221
14.1917	-678	-1830	-1405	-1547	-1421	-58	5187
14.2	-670	-1837	-1403	-1554	-1425	-52	5149
14.2083	-665	-1842	-1400	-1563	-1428	-46	5105
14.2167	-660	-1845	-1401	-1571	-1429	-42	5065
14.225	-653	-1850	-1401	-1574	-1427	-35	5026
14.2333	-647	-1851	-1397	-1575	-1421	-29	4986
14.2417	-642	-1848	-1393	-1574	-1418	-31	4948
14.25	-638	-1848	-1389	-1576	-1421	-36	4911
14.2583	-636	-1849	-1391	-1578	-1425	-42	4874
14.2667	-632	-1853	-1395	-1580	-1426	-48	4836
14.275	-630	-1858	-1400	-1581	-1424	-53	4795
14.2833	-623	-1862	-1402	-1583	-1418	-54	4756
14.2917	-613	-1865	-1399	-1583	-1414	-56	4721
14.3	-603	-1864	-1392	-1585	-1410	-57	4689
14.3083	-593	-1862	-1387	-1590	-1407	-55	4657
14.3167	-585	-1865	-1388	-1592	-1406	-54	4626
14.325	-575	-1865	-1391	-1592	-1402	-55	4594
14.3333	-566	-1863	-1397	-1591	-1398	-52	4564
14.3417	-561	-1855	-1398	-1591	-1399	-54	4536
14.35	-555	-1842	-1399	-1592	-1403	-60	4509
14.3583	-543	-1832	-1399	-1592	-1410	-63	4477
14.3667	-529	-1824	-1397	-1588	-1415	-66	4441
14.375	-523	-1822	-1392	-1586	-1414	-70	4404
14.3833	-516	-1817	-1392	-1587	-1409	-76	4371
14.3917	-506	-1812	-1394	-1587	-1412	-79	4334
14.4	-499	-1808	-1396	-1585	-1418	-80	4303
14.4083	-491	-1803	-1400	-1583	-1419	-80	4272
14.4167	-483	-1801	-1404	-1577	-1421	-75	4242
14.425	-470	-1808	-1407	-1573	-1431	-69	4216
14.4333	-462	-1811	-1409	-1567	-1438	-72	4190
14.4417	-454	-1813	-1411	-1559	-1444	-81	4161
14.45	-444	-1816	-1410	-1548	-1450	-87	4132
14.4583	-430	-1817	-1408	-1540	-1451	-86	4109
14.4667	-416	-1816	-1407	-1534	-1447	-78	4079
14.475	-405	-1816	-1405	-1535	-1447	-71	4046
14.4833	-396	-1818	-1403	-1546	-1453	-72	4018
14.4917	-384	-1814	-1401	-1554	-1463	-73	3985
14.5	-370	-1808	-1402	-1560	-1473	-72	3951
14.5083	-357	-1802	-1402	-1563	-1483	-73	3920
14.5167	-340	-1795	-1406	-1561	-1491	-74	3889
14.525	-325	-1789	-1407	-1559	-1493	-72	3859
14.5333	-309	-1786	-1412	-1557	-1492	-70	3832
14.5417	-298	-1785	-1413	-1554	-1493	-69	3813
14.55	-283	-1784	-1408	-1553	-1491	-70	3789
14.5583	-268	-1782	-1406	-1554	-1490	-71	3763
14.5667	-252	-1779	-1407	-1554	-1492	-74	3739
14.575	-231	-1775	-1408	-1550	-1494	-77	3714
14.5833	-201	-1776	-1410	-1549	-1502	-80	3687
14.5917	-166	-1779	-1412	-1548	-1506	-84	3659
14.6	-127	-1779	-1415	-1545	-1510	-90	3631
14.6083	-77	-1780	-1422	-1544	-1517	-91	3610
14.6167	-11	-1781	-1424	-1543	-1523	-91	3586
14.625	70	-1783	-1424	-1545	-1525	-89	3563
14.6333	167	-1783	-1424	-1548	-1525	-86	3539
14.6417	278	-1780	-1427	-1550	-1525	-83	3512
14.65	404	-1779	-1432	-1549	-1527	-82	3486
14.6583	544	-1778	-1436	-1548	-1528	-82	3459
14.6667	703	-1769	-1437	-1549	-1525	-81	3430
14.675	878	-1757	-1436	-1552	-1522	-83	3403
14.6833	1071	-1750	-1436	-1553	-1517	-87	3374
14.6917	1289	-1748	-1440	-1551	-1516	-88	3342
14.7	1523	-1744	-1443	-1551	-1514	-88	3314
14.7083	1775	-1739	-1445	-1552	-1510	-86	3290
14.7167	2041	-1734	-1446	-1554	-1506	-82	3268
14.725	2314	-1731	-1445	-1551	-1506	-79	3242
14.7333	2598	-1732	-1444	-1546	-1504	-82	3213
14.7417	2891	-1732	-1440	-1541	-1497	-86	3183
14.75	3189	-1727	-1441	-1538	-1494	-85	3154
14.7583	3488	-1723	-1443	-1540	-1492	-85	3130
14.7667	3788	-1722	-1450	-1542	-1487	-87	3112
14.775	4088	-1719	-1457	-1546	-1485	-88	3095
14.7833	4389	-1715	-1462	-1556	-1483	-91	3079
14.7917	4689	-1716	-1468	-1563	-1477	-88	3057
14.8	4978	-1716	-1474	-1566	-1477	-86	3035
14.8083	5261	-1715	-1475	-1564	-1481	-88	3012
14.8167	5536	-1711	-1475	-1559	-1478	-95	2987
14.825	5809	-1710	-1475	-1554	-1473	-102	2963
14.8333	6082	-1710	-1478	-1548	-1467	-107	2944
14.8417	6346	-1713	-1481	-1544	-1463	-111	2921
14.85	6599	-1715	-1480	-1543	-1462	-111	2898
14.8583	6837	-1710	-1482	-1547	-1463	-111	2877
14.8667	7071	-1705	-1481	-1557	-1461	-110	2856
14.875	7301	-1698	-1479	-1566	-1460	-109	2832
14.8833	7520	-1692	-1481	-1568	-1460	-108	2805
14.8917	7735	-1688	-1484	-1567	-1458	-107	2779
14.9	7944	-1687	-1485	-1562	-1449	-105	2755
14.9083	8147	-1687	-1481	-1559	-1442	-107	2738
14.9167	8343	-1685	-1476	-1561	-1437	-110	2722
14.925	8529	-1685	-1473	-1564	-1432	-108	2703
14.9333	8705	-1686	-1470	-1566	-1431	-108	2681
14.9417	8882	-1683	-1467	-1566	-1434	-109	2659
14.95	9060	-1682	-1466	-1566	-1435	-113	2639
14.9583	9232	-1678	-1463	-1568	-1436	-117	2620
14.9667	9400	-1674	-1460	-1570	-1436	-120	2604
14.975	9558	-1673	-1457	-1574	-1434	-120	2585
14.9833	9713	-1677	-1458	-1575	-1432	-117	2568
14.9917	9867	-1682	-1464	-1573	-1435	-111	2551
15	10018	-1685	-1464	-1569	-1435	-108	2535
15.0083	10165	-1688	-1466	-1564	-1434	-106	2517
15.0167	10306	-1686	-1471	-1564	-1436	-106	2496
15.025	10440	-1684	-1474	-1567	-1440	-108	2477
15.0333	10569	-1683	-1475	-1567	-1444	-109	2457
15.0417	10699	-1686	-1474	-1569	-1446	-112	2436
15.05	10824	-1690	-1477	-1569	-1446	-117	2416
15.0583	10951	-1696	-1479	-1567	-1446	-119	2395
15.0667	11076	-1702	-1484	-1568	-1442	-119	2375
15.075	11192	-1704	-1491	-1570	-1440	-121	2357
15.0833	11300	-1702	-1500	-1572	-1437	-124	2341
15.0917	11404	-1699	-1505	-1571	-1437	-127	2323
15.1	11510	-1697	-1512	-1568	-1435	-128	2306
15.1083	11616	-1695	-1515	-1564	-1433	-128	2290
15.1167	11723	-1695	-1520	-1565	-1434	-125	2272
15.125	11826	-1693	-1527	-1568	-1433	-120	2255
15.1333	11924	-1692	-1529	-1568	-1428	-114	2238
15.1417	12017	-1693	-1532	-1565	-1427	-106	2228
15.15	12104	-1694	-1537	-1564	-1428	-100	2220
15.1583	12188	-1696	-1541	-1566	-1429	-95	2207
15.1667	12269	-1699	-1542	-1567	-1432	-90	2193
15.175	12342	-1702	-1542	-1570	-1432	-88	2173
15.1833	12406	-1701	-1538	-1570	-1428	-91	2150
15.1917	12464	-1696	-1537	-1572	-1423	-95	2127
15.2	12518	-1692	-1532	-1577	-1418	-98	2111
15.2083	12566	-1689	-1526	-1578	-1415	-104	2093
15.2167	12609	-1687	-1524	-1575	-1415	-112	2076
15.225	12648	-1684	-1527	-1574	-1415	-116	2059
15.2333	12683	-1681	-1534	-1575	-1412	-117	2043
15.2417	12717	-1677	-1540	-1572	-1410	-119	2025
15.25	12747	-1676	-1542	-1573	-1410	-119	2010
15.2583	12774	-1675	-1540	-1574	-1414	-115	1993
15.2667	12801	-1674	-1541	-1570	-1418	-115	1976
15.275	12824	-1668	-1545	-1566	-1417	-117	1960
15.2833	12842	-1661	-1546	-1561	-1416	-121	1946
15.2917	12855	-1657	-1546	-1557	-1420	-123	1931
15.3	12860	-1656	-1548	-1551	-1424	-128	1913
15.3083	12857	-1656	-1552	-1548	-1424	-131	1894
15.3167	12852	-1655	-1556	-1544	-1426	-130	1877
15.325	12847	-1657	-1564	-1543	-1429	-126	1852
15.3333	12842	-1658	-1573	-1547	-1429	-125	1827
15.3417	12836	-1660	-1580	-1552	-1432	-126	1807
15.35	12827	-1663	-1584	-1553	-1438	-131	1793
15.3583	12813	-1665	-1588	-1551	-1443	-135	1780
15.3667	12801	-1666	-1587	-1550	-1445	-135	1766
15.375	12785	-1665	-1582	-1554	-1446	-134	1750
15.3833	12764	-1662	-1578	-1558	-1443	-134	1733
15.3917	12742	-1654	-1579	-1556	-1440	-136	1717
15.4	12727	-1647	-1582	-1557	-1446	-137	1704
15.4083	12716	-1641	-1585	-1558	-1453	-136	1691
15.4167	12697	-1636	-1587	-1554	-1462	-136	1676
15.425	12674	-1640	-1590	-1550	-1470	-136	1661
15.4333	12651	-1644	-1591	-1547	-1474	-132	1645
15.4417	12626	-1647	-1591	-1546	-1472	-127	1629
15.45	12598	-1652	-1592	-1547	-1473	-123	1619
15.4583	12569	-1655	-1591	-1545	-1472	-121	1609
15.4667	12539	-1657	-1591	-1542	-1468	-120	1602
15.475	12510	-1655	-1595	-1542	-1468	-125	1596
15.4833	12478	-1660	-1600	-1544	-1468	-130	1589
15.4917	12443	-1670	-1600	-1543	-1468	-134	1577
15.5	12405	-1671	-1599	-1539	-1470	-141	1565
15.5083	12368	-1668	-1599	-1540	-1472	-143	1549
15.5167	12335	-1665	-1595	-1542	-1474	-143	1532
15.525	12301	-1663	-1590	-1542	-1477	-142	1520
15.5333	12265	-1661	-1591	-1537	-1480	-141	1501
15.5417	12231	-1658	-1590	-1529	-1480	-137	1484
15.55	12199	-1660	-1589	-1523	-1477	-134	1477
15.5583	12161	-1661	-1591	-1520	-1479	-132	1472
15.5667	12123	-1662	-1595	-1517	-1480	-130	1468
15.575	12087	-1661	-1597	-1516	-1482	-128	1463
15.5833	12049	-1660	-1594	-1515	-1484	-125	1456
15.5917	12011	-1663	-1587	-1513	-1488	-120	1440
15.6	11970	-1669	-1583	-1512	-1489	-115	1420
15.6083	11927	-1669	-1584	-1509	-1488	-111	1399
15.6167	11886	-1668	-1585	-1507	-1482	-109	1378
15.625	11841	-1666	-1582	-1506	-1475	-105	1364
15.6333	11795	-1662	-1583	-1509	-1471	-101	1350
15.6417	11754	-1661	-1585	-1514	-1474	-98	1337
15.65	11711	-1662	-1587	-1515	-1481	-100	1327
15.6583	11670	-1663	-1587	-1511	-1482	-104	1321
15.6667	11631	-1664	-1587	-1508	-1479	-101	1315
15.675	11593	-1666	-1582	-1510	-1479	-101	1306
15.6833	11553	-1668	-1581	-1514	-1477	-108	1295
15.6917	11514	-1669	-1583	-1521	-1473	-117	1288
15.7	11474	-1665	-1584	-1527	-1473	-117	1282
15.7083	11434	-1660	-1584	-1530	-1472	-114	1270
15.7167	11392	-1659	-1587	-1531	-1475	-106	1256
15.725	11352	-1660	-1589	-1530	-1473	-100	1241
15.7333	11312	-1664	-1592	-1526	-1472	-98	1228
15.7417	11271	-1667	-1595	-1526	-1472	-95	1219
15.75	11228	-1671	-1595	-1529	-1472	-92	1214
15.7583	11181	-1673	-1593	-1530	-1472	-94	1207
15.7667	11134	-1676	-1596	-1532	-1474	-97	1199
15.775	11088	-1675	-1597	-1534	-1475	-95	1189
15.7833	11043	-1675	-1600	-1534	-1474	-99	1179
15.7917	10996	-1675	-1599	-1532	-1472	-111	1172
15.8	10946	-1675	-1593	-1530	-1473	-126	1160
15.8083	10900	-1673	-1586	-1526	-1476	-141	1145
15.8167	10855	-1670	-1580	-1518	-1480	-147	1133
15.825	10810	-1667	-1572	-1514	-1488	-146	1125
15.8333	10768	-1662	-1566	-1515	-1494	-146	1120
15.8417	10723	-1657	-1565	-1517	-1494	-146	1116
15.85	10680	-1653	-1564	-1516	-1493	-145	1114
15.8583	10637	-1652	-1560	-1514	-1492	-141	1110
15.8667	10589	-1654	-1561	-1513	-1485	-136	1102
15.875	10537	-1657	-1561	-1511	-1480	-130	1089
15.8833	10483	-1659	-1559	-1508	-1478	-126	1076
15.8917	10432	-1658	-1556	-1505	-1481	-124	1067
15.9	10387	-1654	-1553	-1502	-1482	-124	1062
15.9083	10339	-1654	-1549	-1501	-1481	-117	1056
15.9167	10291	-1651	-1547	-1503	-1476	-107	1045
15.925	10241	-1648	-1546	-1506	-1471	-100	1036
15.9333	10191	-1650	-1544	-1511	-1468	-93	1026
15.9417	10143	-1656	-1544	-1516	-1468	-88	1014
15.95	10094	-1662	-1545	-1522	-1468	-88	1003
15.9583	10041	-1663	-1544	-1528	-1470	-92	997
15.9667	9989	-1661	-1545	-1532	-1473	-94	993
15.975	9944	-1657	-1549	-1533	-1480	-94	988
15.9833	9899	-1650	-1549	-1532	-1484	-93	981
15.9917	9853	-1644	-1547	-1532	-1483	-92	974
16	9803	-1634	-1544	-1528	-1486	-89	968
16.0083	9748	-1630	-1546	-1525	-1495	-89	959
16.0167	9696	-1628	-1551	-1522	-1497	-91	951
16.025	9645	-1628	-1553	-1520	-1498	-96	949
16.0333	9590	-1630	-1554	-1519	-1500	-100	946
16.0417	9540	-1633	-1553	-1524	-1500	-100	943
16.05	9491	-1638	-1556	-1526	-1498	-97	939
16.0583	9439	-1639	-1564	-1526	-1498	-92	930
16.0667	9391	-1640	-1566	-1525	-1497	-90	919
16.075	9349	-1641	-1564	-1522	-1495	-88	911
16.0833	9303	-1642	-1561	-1522	-1495	-81	906
16.0917	9258	-1645	-1557	-1519	-1494	-73	902
16.1	9211	-1647	-1554	-1513	-1497	-70	895
16.1083	9166	-1652	-1553	-1508	-1500	-69	887
16.1167	9119	-1661	-1558	-1506	-1501	-69	882
16.125	9073	-1663	-1562	-1504	-1504	-70	875
16.1333	9023	-1663	-1560	-1504	-1506	-68	869
16.1417	8975	-1667	-1560	-1506	-1508	-66	865
16.15	8925	-1670	-1557	-1508	-1505	-66	861
16.1583	8877	-1672	-1556	-1510	-1506	-72	853
16.1667	8829	-1670	-1560	-1512	-1509	-77	844
16.175	8783	-1670	-1565	-1510	-1507	-81	833
16.1833	8736	-1672	-1567	-1503	-1507	-85	825
16.1917	8691	-1675	-1565	-1499	-1511	-86	814
16.2	8645	-1675	-1565	-1498	-1511	-86	800
16.2083	8599	-1678	-1565	-1498	-1508	-83	790
16.2167	8557	-1681	-1566	-1498	-1501	-75	777
16.225	8516	-1682	-1565	-1498	-1491	-69	763
16.2333	8470	-1682	-1564	-1496	-1484	-66	755
16.2417	8419	-1682	-1567	-1494	-1482	-64	751
16.25	8369	-1680	-1567	-1490	-1483	-62	746
16.2583	8318	-1683	-1571	-1488	-1485	-56	740
16.2667	8265	-1691	-1577	-1486	-1487	-52	736
16.275	8219	-1698	-1581	-1483	-1483	-49	731
16.2833	8174	-1704	-1581	-1482	-1475	-47	729
16.2917	8129	-1709	-1580	-1482	-1471	-48	722
16.3	8078	-1709	-1581	-1481	-1471	-50	715
16.3083	8026	-1713	-1578	-1480	-1472	-52	711
16.3167	7978	-1718	-1578	-1478	-1475	-56	700
16.325	7930	-1722	-1578	-1477	-1477	-58	690
16.3333	7883	-1725	-1582	-1476	-1480	-55	683
16.3417	7834	-1725	-1585	-1478	-1483	-54	680
16.35	7779	-1728	-1585	-1482	-1486	-53	681
16.3583	7726	-1732	-1584	-1485	-1487	-55	680
16.3667	7675	-1731	-1586	-1490	-1485	-54	676
16.375	7623	-1729	-1582	-1495	-1485	-53	672
16.3833	7570	-1729	-1579	-1498	-1484	-57	668
16.3917	7519	-1732	-1576	-1499	-1481	-66	664
16.4	7473	-1734	-1574	-1500	-1478	-73	659
16.4083	7431	-1738	-1570	-1499	-1483	-79	654
16.4167	7388	-1742	-1564	-1499	-1491	-82	651
16.425	7346	-1745	-1560	-1497	-1500	-82	647
16.4333	7302	-1747	-1558	-1497	-1506	-82	646
16.4417	7257	-1749	-1555	-1501	-1507	-84	644
16.45	7208	-1751	-1551	-1501	-1506	-82	635
16.4583	7155	-1757	-1553	-1500	-1508	-76	625
16.4667	7102	-1763	-1557	-1504	-1510	-71	622
16.475	7056	-1770	-1559	-1509	-1511	-67	619
16.4833	7014	-1775	-1561	-1512	-1509	-61	614
16.4917	6974	-1772	-1561	-1510	-1506	-54	613
16.5	6931	-1771	-1559	-1505	-1503	-47	611
16.5083	6884	-1771	-1558	-1505	-1498	-45	605
16.5167	6836	-1774	-1554	-1508	-1499	-48	596
16.525	6791	-1781	-1549	-1515	-1504	-47	589
16.5333	6747	-1787	-1547	-1519	-1504	-45	582
16.5417	6703	-1794	-1545	-1524	-1503	-50	570
16.55	6656	-1799	-1545	-1525	-1508	-53	559
16.5583	6607	-1799	-1548	-1527	-1513	-53	557
16.5667	6559	-1796	-1551	-1529	-1513	-51	555
16.575	6512	-1793	-1553	-1529	-1507	-53	553
16.5833	6464	-1796	-1550	-1531	-1501	-54	553
16.5917	6415	-1799	-1544	-1534	-1496	-52	551
16.6	6367	-1802	-1539	-1536	-1494	-52	548
16.6083	6319	-1805	-1535	-1540	-1498	-54	540
16.6167	6272	-1807	-1534	-1541	-1504	-52	532
16.625	6231	-1802	-1534	-1542	-1504	-49	525
16.6333	6194	-1794	-1536	-1540	-1503	-51	524
16.6417	6156	-1791	-1532	-1539	-1508	-57	520
16.65	6114	-1797	-1527	-1541	-1514	-59	521
[truncated: 1,991 more rows]

## Sheet: Fig. 3e
	21-23 °C					4 °C
Storage period (day)	0	10	20	30	45	45
1	1	1.00918	0.93922	0.89906	0.91345	0.98995
2	1	1.03386	0.95415	0.91081	0.9228	0.99749
3	1	1.01942	0.96675	0.91575	0.90401	0.99399

## Sheet: Fig. 3f
23.15 mM@6.5 L m‑2 h‑1				23.15 mM@14 L m‑2 h‑1
Time (min)	Error bar	Phosphate concentration (mM)	Error bar	Time (min)	Error bar	Phosphate concentration (mM)	Error bar
9.66667	0.57735	71.846	1.65604	5.5	0.5	82.7096	1.5276
14.1667	1.44338	81.8948	2.23304	8.5	0.5	89.8119	0.61929
17.8333	0.76376	86.8282	1.97523	12	0	92.2707	2.07838
20.6667	0.57735	89.6301	1.09959	15.6667	0.57735	92.9985	0.88989
23.8333	1.25831	91.5078	0.16607	18.1667	0.28868	93.8936	0.95885
27.1667	1.44338	91.4585	1.03994	20.3333	0.57735	93.6634	0.44156
31.1667	0.76376	91.4713	0.28244	23.3333	1.1547	93.9339	0.59401
35.5	1.32288	90.9736	0.94693	26.3333	0.28868	90.2034	0.88655
40.3333	0.57735	89.7257	2.23095	29	1	84.5591	0.48732
44.8333	0.76376	84.0505	1.45838	32.6667	1.1547	73.4271	0.43439
49.8333	2.02073	82.6368	0.5486	36.6667	1.1547	64.6643	1.13539
53.1667	1.25831	82.5797	0.90284	40.3333	0.57735	63.5373	3.36674
56.8333	0.76376	80.1679	0.54085	44.3333	0.57735	60.7773	2.20865
60	0	76.4745	1.86852	49.3333	2.3094	58.0138	0.31546
				54.3333	2.25462	50.6558	1.8418
				57.8333	2.02073	48.8108	2.85107
				60	0	48.3703	2.46974

## Sheet: Fig. 4f
Samples	Percentage of positively charged P4VP (%)
Pri57	0
PC10	10.36
PC39	39.43
PC73	73.32
PC91	90.86

## Sheet: Fig. 5a
Pri57					Pri44					Pri30
Time (min)	Error bar	Phosphate concentration (mM)	Error bar		Time (min)	Error bar	Phosphate concentration (mM)	Error bar		Time (min)	Error bar	Phosphate concentration (mM)	Error bar
7.33333	2.46644	107.031	4.31328		4	0	89.3801	0.14681		5.66667	0.57735	99.062	1.30163
11.8333	0.28868	131.881	0.19127		7.16667	2.02073	111.82	1.68137		8.66667	0.57735	107.46	0.55954
15	0.5	122.015	2.84682		10	1.73205	120.038	3.40217		12	0	104.761	1.78807
17.5	1.32288	107.889	2.35752		12.8333	0.57735	123.43	2.88854		15	0	102.998	0.78338
20.6667	1.04083	102.434	2.00098		15	0	114.248	1.25357		18	0	104.664	2.83784
23.8333	1.25831	98.0877	1.55554		18	0	113.353	1.43006		21	0	100.639	3.15835
28.6667	0.76376	98.4974	1.57176		21	0	104.963	3.75296		24	0	100.161	4.02705
32.1667	0.28868	99.3306	0.60293		24	0	101.738	0.26691		27.3333	1.1547	102.912	0.56307
36.5	0.86603	96.0768	1.41809		28	0	93.9743	0.53527		32	0	101.136	1.17171
40.8333	0.28868	95.5673	1.0833		32	0	97.1139	3.10432		35.6667	0.57735	101.604	0.86821
45	1.32288	95.3274	2.04913		36	0	94.9685	1.02416		39.6667	0.57735	102.044	0.20628
48.8333	1.04083	94.864	0.14579		40	0	93.3248	1.45333		44	0	101.035	0.25166
53.3333	1.1547	91.9407	1.81151		44	0	92.3732	0.36824		47.6667	0.57735	101.458	0.92014
57	1	94.1424	1.10796		48.3333	0.28868	92.9615	0.13733		51.3333	1.1547	99.6455	1.19352
60.1667	0.28868	92.8539	0.41611		52.6667	0.57735	91.5774	0.14984		56	0	100.963	1.20617
					56	0	88.9129	1.35749		60	0	101.503	2.3467
					60	0	89.5704	0.80466

## Sheet: Fig. 5b
Pri57				PC10				PC39				PC73				PC91
Time (min)	Error bar	Phosphate concentration (mM)	Error bar	Time (min)	Error bar	Phosphate concentration (mM)	Error bar	Time (min)	Error bar	Phosphate concentration (mM)	Error bar	Time (min)	Error bar	Phosphate concentration (mM)	Error bar	Time (min)	Error bar	Phosphate concentration (mM)	Error bar
7.33333	2.46644	107.031	4.31328	5.66667	0.57735	67.061	1.76171	6	0	123.623	3.15645	6	0	123.404	3.10161	6.5	0.86603	135.049	4.83275
11.8333	0.28868	131.881	0.19127	9	0	84.8461	0.88128	9	0	129.733	10.9704	9	0	127.937	3.27888	9	0	150.021	0.16643
15	0.5	122.015	2.84682	12	0	86.9564	3.04464	12	0	138.894	2.27109	12	0	140.264	0.44145	12.3333	0.57735	158.562	2.08755
17.5	1.32288	107.889	2.35752	15	0	89.1518	2.88896	15	0	143.05	1.76171	15	0	146.475	0.79906	15	0	165.416	1.82094
20.6667	1.04083	102.434	2.00098	18.6667	1.1547	96.567	0.55804	18	0	142.167	4.18405	18	0	151.164	4.11731	18	0	167.859	2.00461
23.8333	1.25831	98.0877	1.55554	21	0	94.5724	0.225	21	0	142.531	0.36702	21	0	159.042	0.33929	21	0	168.94	2.89122
28.6667	0.76376	98.4974	1.57176	24	0	96.0636	0.61706	24	0	142.868	0.33032	24	0	158.941	0.7957	25.1667	1.04083	171.243	2.64518
32.1667	0.28868	99.3306	0.60293	28.6667	0.57735	96.4219	2.91094	28	0	142.816	0.69734	28	0	159.525	0.29998	28	0	175.286	2.39678
36.5	0.86603	96.0768	1.41809	32	0	99.1456	1.54476	31.8333	0.28868	142.063	2.08202	32	0	160.648	0.47489	32	0	174.216	2.40226
40.8333	0.28868	95.5673	1.0833	36	0	97.656	0.1662	35.6667	0.57735	144.416	2.00646	36	0	161.82	2.41601	36	0	174.476	2.35494
45	1.32288	95.3274	2.04913	40	0	96.6293	0.23982	39.3333	1.1547	143.724	2.47352	40	0	159.679	0.49027	40.6667	0.57735	179.632	0.89957
48.8333	1.04083	94.864	0.14579	44	0	98.6772	3.11762	43.3333	1.1547	141.925	0.36457	44	0	163.948	3.27413	44	0	177.34	2.64518
53.3333	1.1547	91.9407	1.81151	48	0	98.2455	1.54963	48.3333	0.57735	142.859	1.14465	48	0	162.116	0.467	48	0	176.865	1.08991
57	1	94.1424	1.10796	52	0	97.4259	1.40432	52	0	141.363	2.67926	52.6667	0.57735	160.141	0.90122	52.3333	0.57735	176.292	0.73267
60.1667	0.28868	92.8539	0.41611	56	0	97.6405	0.1779	55.3333	1.1547	142.582	1.56749	56	0	162.049	2.01031	56	0	173.178	3.4738
				60	0	95.0253	0.44532	60	0	143.439	2.82607	60.3333	0.57735	161.967	4.2663	60	0	175.178	3.01348

[truncated: 45 more sheets: Fig. 5c, Fig. 5d, Fig. 5e, Fig. 5g, Fig. 5f, Fig. 6a, Supplementary Figure 1a, Supplementary Figure 1b, Supplementary Figure 2b, Supplementary Figure 3, Supplementary Figure 4a, Supplementary Figure 4b, Supplementary Figure 5a, Supplementary Figure 5b, Supplementary Figure 7a, b, Supplementary Figure 8, Supplementary Figure 9, Supplementary Figure 10, Supplementary Figure 11, Supplementary Figure 13a …]
